# Supplementary material for: Validation of automated artificial intelligence segmentation of optical coherence tomography images
Source: PLoS One. 2019 Aug 16;14(8):e0220063. doi: 10.1371/journal.pone.0220063 (PMC6697318; doi:10.1371/journal.pone.0220063)
Supplement: S1 Table — (XLSX) [file pone.0220063.s001.xlsx]

## Sheet: README
This file compares the performance of the CNN prediction vs. the graders and within the grader group within itselve
All scores in this file are IOU scores (which are symmetric)
Abbreviations
RC	Reading Center Experts
EO	Expert Opthalmologists
L	Laymen
rc_1, eo_2, l_3 etc. refer to the grader ID within the group
Each group has 3 graders
_CNN Sheets
Contain the comparison between the CNN prediction and the first run of each grader of the group
_Intragroup Sheets
Contain the comparison between the first runs of each grader of the group
grader1_run1 vs grader2_run1, grader1_run1 vs grader3_run1 as well as grader2_run1 vs grader3_run1,

## Sheet: RC_Plot
	Inter-grader RC	CNN vs RC
Vitreous	0.990417	0.992111
Vitreous	0.991672	0.99362
Vitreous	0.994025	0.995282
Vitreous	0.992571	0.994537
Vitreous	0.98925	0.990202
Vitreous	0.991608	0.993743
Vitreous	0.989951	0.993008
Vitreous	0.991382	0.993487
Vitreous	0.989931	0.992649
Vitreous	0.983228	0.988579
Vitreous	0.989518	0.990112
Vitreous	0.978841	0.984605
Vitreous	0.989042	0.988965
Vitreous	0.986217	0.98985
Vitreous	0.988659	0.991181
Vitreous	0.989342	0.99245
Vitreous	0.987716	0.991443
Vitreous	0.988923	0.991188
Vitreous	0.988658	0.9896
Vitreous	0.991151	0.992395
Vitreous	0.99269	0.995479
Vitreous	0.989569	0.991248
Vitreous	0.989991	0.989838
Vitreous	0.991091	0.992511
Vitreous	0.988581	0.991384
Vitreous	0.991361	0.990178
Vitreous	0.991931	0.993929
Vitreous	0.99573	0.996245
Vitreous	0.996229	0.99374
Vitreous	0.994258	0.993169
Vitreous	0.994907	0.994917
Vitreous	0.995709	0.993797
Vitreous	0.994822	0.994176
Vitreous	0.995739	0.995845
Vitreous	0.994515	0.993113
Vitreous	0.99418	0.991885
Vitreous	0.994667	0.992667
Vitreous	0.992766	0.990087
Vitreous	0.993748	0.993751
Vitreous	0.993368	0.986658
Vitreous	0.986162	0.99007
Vitreous	0.989063	0.991551
Vitreous	0.991567	0.990825
Vitreous	0.991921	0.992148
Vitreous	0.993197	0.990804
Vitreous	0.995956	0.994243
Vitreous	0.992708	0.993112
Vitreous	0.993223	0.991506
Vitreous	0.996869	0.996251
Vitreous	0.993583	0.992526
Vitreous	0.995938	0.995691
Vitreous	0.9945	0.991017
Vitreous	0.996173	0.994866
Vitreous	0.995539	0.995185
Vitreous	0.994478	0.994386
Vitreous	0.995693	0.99468
Vitreous	0.993223	0.990427
Vitreous	0.994275	0.993754
Vitreous	0.993762	0.99106
Vitreous	0.994663	0.991776
Vitreous	0.990797	0.995724
Vitreous	0.98587	0.994404
Vitreous	0.994718	0.995424
Vitreous	0.993419	0.995292
Vitreous	0.98614	0.992315
Vitreous	0.989311	0.994321
Vitreous	0.988118	0.992731
Vitreous	0.989428	0.993309
Vitreous	0.992459	0.993649
Vitreous	0.988458	0.992731
Vitreous	0.98768	0.994556
Vitreous	0.979515	0.990418
Vitreous	0.976648	0.994832
Vitreous	0.982624	0.992497
Vitreous	0.986393	0.994219
Vitreous	0.989133	0.992529
Vitreous	0.988902	0.993997
Vitreous	0.985576	0.991766
Vitreous	0.985058	0.993179
Vitreous	0.987451	0.99282
Vitreous	0.991024	0.995021
Vitreous	0.986399	0.992903
Vitreous	0.988029	0.992353
Vitreous	0.989861	0.993672
Vitreous	0.991397	0.994273
Vitreous	0.989207	0.992668
Vitreous	0.993979	0.994512
Vitreous	0.995118	0.994646
Vitreous	0.996986	0.993754
Vitreous	0.996184	0.99597
Vitreous	0.994422	0.993996
Vitreous	0.995332	0.99569
Vitreous	0.995222	0.993453
Vitreous	0.995779	0.996741
Vitreous	0.992874	0.995362
Vitreous	0.994688	0.995181
Vitreous	0.995154	0.994644
Vitreous	0.993941	0.994231
Vitreous	0.994763	0.994242
Vitreous	0.991673	0.9924
Vitreous	0.993528	0.994049
Vitreous	0.988999	0.995639
Vitreous	0.992058	0.992894
Vitreous	0.993475	0.991887
Vitreous	0.991212	0.993678
Vitreous	0.994943	0.995954
Vitreous	0.992899	0.994827
Vitreous	0.995784	0.995405
Vitreous	0.995343	0.994905
Vitreous	0.995237	0.996184
Vitreous	0.996371	0.995989
Vitreous	0.994665	0.993743
Vitreous	0.995289	0.996379
Vitreous	0.995764	0.995116
Vitreous	0.995291	0.993265
Vitreous	0.99329	0.994525
Vitreous	0.992715	0.994609
Vitreous	0.996021	0.994096
Vitreous	0.995187	0.995801
Vitreous	0.99394	0.994062
Vitreous	0.993717	0.992264
Vitreous	0.991966	0.99037
Vitreous	0.99367	0.994451
Vitreous	0.994659	0.994949
Vitreous	0.988519	0.990975
Vitreous	0.991199	0.991306
Vitreous	0.992777	0.991541
Vitreous	0.988936	0.991645
Vitreous	0.991007	0.992883
Vitreous	0.989253	0.993219
Vitreous	0.991244	0.992269
Vitreous	0.988939	0.987888
Vitreous	0.984016	0.984275
Vitreous	0.990444	0.990257
Vitreous	0.989622	0.989442
Vitreous	0.990139	0.990593
Vitreous	0.992981	0.994111
Vitreous	0.98741	0.987187
Vitreous	0.98964	0.989713
Vitreous	0.991212	0.991291
Vitreous	0.991364	0.992189
Vitreous	0.989243	0.991098
Vitreous	0.989302	0.992718
Vitreous	0.992458	0.99089
Vitreous	0.99013	0.993189
Vitreous	0.989894	0.995143
Vitreous	0.993721	0.993955
Vitreous	0.994834	0.995223
Vitreous	0.996335	0.99354
Vitreous	0.993698	0.99188
Vitreous	0.993863	0.9934
Vitreous	0.996397	0.996067
Vitreous	0.994906	0.996418
Vitreous	0.995901	0.995983
Vitreous	0.994622	0.99523
Vitreous	0.994914	0.994448
Vitreous	0.99628	0.994653
Vitreous	0.995573	0.994453
Vitreous	0.995982	0.994743
Vitreous	0.995079	0.994253
Vitreous	0.990773	0.995157
Vitreous	0.985787	0.988715
Vitreous	0.9903	0.993321
Vitreous	0.99172	0.994422
Vitreous	0.993069	0.993812
Vitreous	0.995333	0.993661
Vitreous	0.99133	0.993282
Vitreous	0.995456	0.993546
Vitreous	0.994965	0.994188
Vitreous	0.996331	0.996051
Vitreous	0.995766	0.99653
Vitreous	0.995704	0.994529
Vitreous	0.997221	0.996572
Vitreous	0.995289	0.995256
Vitreous	0.99568	0.995008
Vitreous	0.990789	0.991003
Vitreous	0.995098	0.995499
Vitreous	0.995035	0.99385
Vitreous	0.995832	0.993887
Vitreous	0.996361	0.994969
Retina	0.968405	0.977026
Retina	0.968051	0.977298
Retina	0.972119	0.980283
Retina	0.963768	0.979002
Retina	0.965832	0.96904
Retina	0.9598	0.970298
Retina	0.953982	0.9753
Retina	0.963527	0.973851
Retina	0.961602	0.974875
Retina	0.951046	0.967414
Retina	0.968494	0.96372
Retina	0.94489	0.952701
Retina	0.965602	0.973115
Retina	0.958299	0.971426
Retina	0.96701	0.975805
Retina	0.970952	0.978595
Retina	0.961067	0.974304
Retina	0.969055	0.975624
Retina	0.960618	0.962371
Retina	0.959815	0.971886
Retina	0.969158	0.978566
Retina	0.968771	0.972543
Retina	0.965018	0.959338
Retina	0.967417	0.973051
Retina	0.963154	0.968433
Retina	0.967373	0.969246
Retina	0.964943	0.974792
Retina	0.974174	0.978244
Retina	0.978742	0.965842
Retina	0.950676	0.964385
Retina	0.967313	0.975011
Retina	0.965708	0.963821
Retina	0.967875	0.975069
Retina	0.970493	0.976439
Retina	0.946778	0.966947
Retina	0.973468	0.959568
Retina	0.968882	0.968077
Retina	0.961008	0.957352
Retina	0.964204	0.96546
Retina	0.957945	0.94731
Retina	0.964951	0.972723
Retina	0.95202	0.964545
Retina	0.958612	0.96554
Retina	0.967836	0.963225
Retina	0.96136	0.957283
Retina	0.966695	0.966623
Retina	0.955685	0.962302
Retina	0.964915	0.960839
Retina	0.971423	0.971704
Retina	0.965066	0.965305
Retina	0.960577	0.968547
Retina	0.96764	0.959147
Retina	0.963108	0.960358
Retina	0.954426	0.9541
Retina	0.955229	0.969986
Retina	0.974117	0.967463
Retina	0.958806	0.95431
Retina	0.966689	0.963266
Retina	0.960736	0.951613
Retina	0.970206	0.949658
Retina	0.949517	0.979367
Retina	0.925363	0.973243
Retina	0.973782	0.973907
Retina	0.974636	0.971977
Retina	0.947311	0.972131
Retina	0.955664	0.966499
Retina	0.954781	0.955845
Retina	0.959236	0.972863
Retina	0.952828	0.970143
Retina	0.958336	0.964774
Retina	0.955412	0.969221
Retina	0.94648	0.965511
Retina	0.947945	0.977371
Retina	0.937967	0.977102
Retina	0.962285	0.980047
Retina	0.969977	0.979751
Retina	0.959482	0.976266
Retina	0.957376	0.976089
Retina	0.941429	0.977773
Retina	0.952543	0.965452
Retina	0.963233	0.972761
Retina	0.957643	0.977823
Retina	0.947628	0.962283
Retina	0.954618	0.97348
Retina	0.96418	0.974439
Retina	0.958539	0.974396
Retina	0.970916	0.973199
Retina	0.976091	0.973993
Retina	0.978448	0.966203
Retina	0.962319	0.966168
Retina	0.973262	0.965804
Retina	0.967486	0.976053
Retina	0.971697	0.962291
Retina	0.97491	0.976291
Retina	0.965173	0.964063
Retina	0.975735	0.967384
Retina	0.974506	0.968054
Retina	0.971448	0.962952
Retina	0.97204	0.972917
Retina	0.952237	0.963119
Retina	0.977661	0.977773
Retina	0.950052	0.970093
Retina	0.960123	0.963744
Retina	0.962449	0.970853
Retina	0.960001	0.972135
Retina	0.967214	0.972022
Retina	0.961954	0.964907
Retina	0.969574	0.968156
Retina	0.969221	0.970659
Retina	0.959557	0.975405
Retina	0.971286	0.969207
Retina	0.965183	0.961807
Retina	0.96346	0.96865
Retina	0.948199	0.97113
Retina	0.963977	0.959156
Retina	0.970925	0.968247
Retina	0.948961	0.969556
Retina	0.970064	0.972377
Retina	0.96713	0.957294
Retina	0.964012	0.96147
Retina	0.958858	0.948029
Retina	0.948419	0.933285
Retina	0.964461	0.974386
Retina	0.971279	0.979722
Retina	0.950149	0.961833
Retina	0.963793	0.956262
Retina	0.957067	0.964606
Retina	0.943882	0.955531
Retina	0.958355	0.957365
Retina	0.950002	0.968889
Retina	0.964819	0.956271
Retina	0.953557	0.953326
Retina	0.954624	0.957554
Retina	0.952229	0.952875
Retina	0.966447	0.966843
Retina	0.968862	0.973324
Retina	0.978024	0.973489
Retina	0.95915	0.965249
Retina	0.963867	0.965405
Retina	0.959803	0.960053
Retina	0.962075	0.96833
Retina	0.954757	0.959195
Retina	0.945512	0.972205
Retina	0.957	0.959942
Retina	0.955907	0.956918
Retina	0.967047	0.978192
Retina	0.967099	0.967513
Retina	0.971665	0.976066
Retina	0.973732	0.967407
Retina	0.965515	0.960149
Retina	0.966915	0.967214
Retina	0.981213	0.978236
Retina	0.966075	0.977625
Retina	0.968429	0.972354
Retina	0.962431	0.97703
Retina	0.973679	0.971309
Retina	0.976485	0.973565
Retina	0.966386	0.966334
Retina	0.976832	0.976977
Retina	0.966195	0.963968
Retina	0.969931	0.974171
Retina	0.958996	0.959113
Retina	0.965522	0.964934
Retina	0.964353	0.961932
Retina	0.968884	0.973099
Retina	0.978167	0.968499
Retina	0.956685	0.966342
Retina	0.970403	0.966523
Retina	0.968419	0.96268
Retina	0.971849	0.964599
Retina	0.963984	0.973888
Retina	0.973424	0.961419
Retina	0.961249	0.96881
Retina	0.969517	0.970871
Retina	0.969754	0.971771
Retina	0.95807	0.961044
Retina	0.96428	0.96966
Retina	0.973589	0.97163
Retina	0.971084	0.954571
Retina	0.973155	0.952608
Choroid	0.932711	0.939382
Choroid	0.911928	0.927442
Choroid	0.884853	0.901357
Choroid	0.882955	0.920244
Choroid	0.929201	0.875492
Choroid	0.718752	0.772987
Choroid	0.856225	0.893315
Choroid	0.746437	0.856874
Choroid	0.884137	0.761969
Choroid	0.885859	0.899543
Choroid	0.868827	0.905932
Choroid	0.888015	0.904721
Choroid	0.719272	0.832101
Choroid	0.734115	0.875409
Choroid	0.570538	0.746265
Choroid	0.859442	0.886265
Choroid	0.813269	0.854231
Choroid	0.789642	0.810304
Choroid	0.772475	0.825493
Choroid	0.6441	0.624893
Choroid	0.664475	0.850968
Choroid	0.58134	0.737311
Choroid	0.590845	0.671609
Choroid	0.816853	0.901676
Choroid	0.750935	0.745679
Choroid	0.865966	0.894309
Choroid	0.898155	0.877972
Choroid	0.958368	0.929657
Choroid	0.889465	0.946614
Choroid	0.894606	0.880548
Choroid	0.912768	0.896524
Choroid	0.944647	0.943439
Choroid	0.941285	0.951229
Choroid	0.927863	0.933145
Choroid	0.881566	0.926115
Choroid	0.941621	0.899623
Choroid	0.912292	0.905682
Choroid	0.931321	0.923124
Choroid	0.895971	0.909547
Choroid	0.927315	0.889021
Choroid	0.94102	0.942429
Choroid	0.896832	0.930464
Choroid	0.897221	0.92946
Choroid	0.878485	0.93575
Choroid	0.93256	0.899136
Choroid	0.913238	0.881787
Choroid	0.882832	0.896163
Choroid	0.905288	0.90476
Choroid	0.898619	0.861793
Choroid	0.842967	0.892056
Choroid	0.847057	0.884494
Choroid	0.938514	0.947865
Choroid	0.837496	0.923477
Choroid	0.888748	0.889126
Choroid	0.873552	0.924338
Choroid	0.942123	0.908679
Choroid	0.874486	0.872751
Choroid	0.404424	0.879473
Choroid	0.806314	0.859517
Choroid	0.862643	0.83146
Choroid	0.89274	0.923017
Choroid	0.887498	0.937695
Choroid	0.881777	0.933855
Choroid	0.896076	0.92798
Choroid	0.76104	0.884466
Choroid	0.679245	0.883258
Choroid	0.761403	0.894593
Choroid	0.727959	0.773377
Choroid	0.682636	0.737967
Choroid	0.678832	0.852063
Choroid	0.862514	0.857674
Choroid	0.878132	0.845167
Choroid	0.680364	0.83405
Choroid	0.718631	0.808853
Choroid	0.481494	0.738926
Choroid	0.846957	0.842284
Choroid	0.76247	0.843707
Choroid	0.766838	0.797686
Choroid	0.743661	0.743182
Choroid	0.396142	0.835317
Choroid	0.46097	0.607756
Choroid	0.546759	0.772726
Choroid	0.426397	0.806764
Choroid	0.779626	0.842882
Choroid	0.601469	0.817938
Choroid	0.669366	0.88407
Choroid	0.846005	0.819462
Choroid	0.878128	0.927725
Choroid	0.789509	0.869683
Choroid	0.849227	0.825457
Choroid	0.940218	0.892551
Choroid	0.942845	0.956525
Choroid	0.853934	0.926321
Choroid	0.896856	0.900418
Choroid	0.907063	0.85016
Choroid	0.905916	0.888441
Choroid	0.874438	0.884998
Choroid	0.919737	0.912725
Choroid	0.904435	0.917695
Choroid	0.896231	0.90086
Choroid	0.93087	0.93468
Choroid	0.905176	0.914747
Choroid	0.893868	0.915571
Choroid	0.927734	0.869981
Choroid	0.908988	0.899202
Choroid	0.896279	0.899979
Choroid	0.895983	0.876602
Choroid	0.914176	0.860777
Choroid	0.895899	0.850016
Choroid	0.818135	0.875436
Choroid	0.894627	0.812123
Choroid	0.87922	0.920408
Choroid	0.926105	0.811674
Choroid	0.892381	0.931101
Choroid	0.885058	0.884137
Choroid	0.935012	0.906956
Choroid	0.829961	0.855016
Choroid	0.370167	0.452859
Choroid	0.852469	0.823873
Choroid	0.904247	0.90282
Choroid	0.885453	0.91289
Choroid	0.902945	0.902989
Choroid	0.927589	0.952583
Choroid	0.949829	0.942097
Choroid	0.801186	0.762011
Choroid	0.75736	0.750617
Choroid	0.823353	0.832353
Choroid	0.814678	0.751971
Choroid	0.717777	0.815399
Choroid	0.660681	0.713237
Choroid	0.875687	0.837753
Choroid	0.8952	0.839878
Choroid	0.898751	0.781722
Choroid	0.686954	0.782388
Choroid	0.798429	0.633613
Choroid	0.78242	0.840519
Choroid	0.806786	0.841926
Choroid	0.850958	0.790354
Choroid	0.755967	0.791645
Choroid	0.598468	0.620906
Choroid	0.661898	0.421622
Choroid	0.849847	0.721308
Choroid	0.690858	0.626376
Choroid	0.766579	0.842259
Choroid	0.750172	0.696027
Choroid	0.712351	0.648671
Choroid	0.922038	0.764089
Choroid	0.876815	0.826672
Choroid	0.862325	0.769222
Choroid	0.91689	0.777029
Choroid	0.936233	0.885093
Choroid	0.964736	0.947456
Choroid	0.851822	0.825463
Choroid	0.883879	0.868705
Choroid	0.940737	0.865743
Choroid	0.868821	0.849699
Choroid	0.856651	0.829082
Choroid	0.927947	0.891842
Choroid	0.910399	0.91866
Choroid	0.927094	0.895869
Choroid	0.927055	0.921172
Choroid	0.922183	0.913099
Choroid	0.928993	0.907274
Choroid	0.858681	0.916278
Choroid	0.919044	0.891734
Choroid	0.906555	0.860684
Choroid	0.914372	0.914807
Choroid	0.905983	0.889811
Choroid	0.869759	0.85886
Choroid	0.857768	0.802547
Choroid	0.810063	0.875352
Choroid	0.895089	0.864569
Choroid	0.871866	0.895392
Choroid	0.94175	0.923806
Choroid	0.899309	0.897703
Choroid	0.928321	0.903957
Choroid	0.859292	0.888785
Choroid	0.885233	0.414882
Choroid	0.907454	0.852943
Choroid	0.930551	0.8816
Sclera	0.971976	0.970768
Sclera	0.959713	0.965244
Sclera	0.946274	0.952546
Sclera	0.944021	0.959804
Sclera	0.978568	0.959496
Sclera	0.914132	0.928305
Sclera	0.968229	0.973095
Sclera	0.932729	0.959442
Sclera	0.963735	0.924805
Sclera	0.970906	0.974561
Sclera	0.964036	0.979545
Sclera	0.968777	0.977792
Sclera	0.928823	0.958486
Sclera	0.94195	0.972581
Sclera	0.876023	0.923618
Sclera	0.983829	0.985857
Sclera	0.978894	0.98086
Sclera	0.97011	0.96889
Sclera	0.969492	0.974961
Sclera	0.835918	0.825516
Sclera	0.911126	0.954546
Sclera	0.867774	0.913671
Sclera	0.82977	0.862097
Sclera	0.957048	0.978396
Sclera	0.942464	0.934712
Sclera	0.968579	0.974165
Sclera	0.97692	0.973568
Sclera	0.993582	0.986433
Sclera	0.976848	0.993035
Sclera	0.983194	0.977933
Sclera	0.981933	0.976823
Sclera	0.992082	0.99099
Sclera	0.990546	0.990972
Sclera	0.988112	0.987989
Sclera	0.984301	0.98935
Sclera	0.99136	0.98529
Sclera	0.98821	0.986111
Sclera	0.990382	0.988532
Sclera	0.983684	0.986806
Sclera	0.989723	0.980636
Sclera	0.989733	0.989366
Sclera	0.98566	0.991008
Sclera	0.984417	0.988946
Sclera	0.975825	0.993423
Sclera	0.995275	0.990939
Sclera	0.995929	0.991477
Sclera	0.991976	0.99302
Sclera	0.992725	0.993243
Sclera	0.993333	0.988775
Sclera	0.990204	0.994152
Sclera	0.989721	0.992815
Sclera	0.987998	0.989862
Sclera	0.958666	0.986351
Sclera	0.983393	0.983172
Sclera	0.992802	0.995166
Sclera	0.997221	0.994569
Sclera	0.990583	0.99048
Sclera	0.760273	0.945002
Sclera	0.926311	0.948716
Sclera	0.952628	0.94546
Sclera	0.960427	0.964938
Sclera	0.965709	0.972768
Sclera	0.944657	0.971544
Sclera	0.945878	0.968894
Sclera	0.925751	0.964344
Sclera	0.891288	0.975601
Sclera	0.941549	0.981523
Sclera	0.92826	0.940554
Sclera	0.90331	0.916764
Sclera	0.918311	0.96232
Sclera	0.966076	0.962897
Sclera	0.967153	0.954513
Sclera	0.916832	0.962957
Sclera	0.93064	0.96078
Sclera	0.854021	0.943967
Sclera	0.979854	0.978949
Sclera	0.967308	0.980295
Sclera	0.968988	0.968083
Sclera	0.965114	0.95838
Sclera	0.745594	0.953459
Sclera	0.863653	0.884073
Sclera	0.859999	0.946858
Sclera	0.779386	0.951023
Sclera	0.943808	0.96376
Sclera	0.909691	0.952677
Sclera	0.921416	0.971014
Sclera	0.96064	0.956914
Sclera	0.970151	0.986014
Sclera	0.947175	0.973736
Sclera	0.968811	0.966093
Sclera	0.987348	0.977758
Sclera	0.990738	0.992711
Sclera	0.964334	0.987863
Sclera	0.978103	0.981296
Sclera	0.984299	0.974767
Sclera	0.982836	0.983299
Sclera	0.979323	0.982504
Sclera	0.986166	0.987183
Sclera	0.984538	0.986807
Sclera	0.983343	0.983506
Sclera	0.987226	0.988435
Sclera	0.988348	0.988195
Sclera	0.983553	0.988794
Sclera	0.993091	0.972686
Sclera	0.991547	0.989223
Sclera	0.992769	0.993702
Sclera	0.992648	0.991117
Sclera	0.994615	0.988533
Sclera	0.992639	0.986677
Sclera	0.989995	0.992757
Sclera	0.993599	0.984995
Sclera	0.970674	0.984285
Sclera	0.985474	0.951277
Sclera	0.98618	0.989406
Sclera	0.992284	0.992688
Sclera	0.99558	0.994045
Sclera	0.988337	0.987914
Sclera	0.750055	0.804494
Sclera	0.942317	0.943833
Sclera	0.968855	0.974474
Sclera	0.954299	0.972672
Sclera	0.966275	0.972799
Sclera	0.970969	0.980574
Sclera	0.981013	0.971667
Sclera	0.943293	0.930505
Sclera	0.934895	0.931485
Sclera	0.964765	0.962726
Sclera	0.967643	0.939679
Sclera	0.912525	0.959028
Sclera	0.914617	0.932078
Sclera	0.966686	0.960201
Sclera	0.973549	0.957684
Sclera	0.983062	0.950116
Sclera	0.9315	0.95199
Sclera	0.970909	0.924647
Sclera	0.970225	0.977855
Sclera	0.972018	0.978506
Sclera	0.985643	0.968802
Sclera	0.966368	0.967371
Sclera	0.891946	0.902722
Sclera	0.944314	0.836343
Sclera	0.979322	0.939731
Sclera	0.937209	0.903273
Sclera	0.943307	0.962608
Sclera	0.948018	0.926897
Sclera	0.932663	0.907798
Sclera	0.982057	0.939883
Sclera	0.970793	0.957215
Sclera	0.966732	0.942173
Sclera	0.983336	0.950188
Sclera	0.987684	0.974638
Sclera	0.993731	0.990038
Sclera	0.965076	0.956458
Sclera	0.976806	0.972155
Sclera	0.993331	0.974583
Sclera	0.975457	0.97233
Sclera	0.974851	0.968968
Sclera	0.989776	0.981982
Sclera	0.985277	0.986625
Sclera	0.989258	0.983669
Sclera	0.987963	0.98745
Sclera	0.987672	0.987265
Sclera	0.990254	0.986744
Sclera	0.972525	0.9915
Sclera	0.992	0.988235
Sclera	0.992137	0.988128
Sclera	0.994605	0.994352
Sclera	0.993171	0.99174
Sclera	0.989485	0.989194
Sclera	0.991626	0.988218
Sclera	0.985539	0.991852
Sclera	0.974004	0.96749
Sclera	0.970144	0.97787
Sclera	0.992339	0.987961
Sclera	0.993138	0.992079
Sclera	0.996282	0.993067
Sclera	0.989841	0.992906
Sclera	0.984176	0.793681
Sclera	0.970168	0.951086
Sclera	0.980775	0.969101

## Sheet: RC_Intragroup
Grader 1	Grader 2	Image ID	Vitreous	Retina	Choroid	Sclera
rc_1_run_1	rc_2_run_1	1	0.990417	0.968405	0.932711	0.971976
rc_1_run_1	rc_2_run_1	2	0.991672	0.968051	0.911928	0.959713
rc_1_run_1	rc_2_run_1	3	0.994025	0.972119	0.884853	0.946274
rc_1_run_1	rc_2_run_1	4	0.992571	0.963768	0.882955	0.944021
rc_1_run_1	rc_2_run_1	5	0.98925	0.965832	0.929201	0.978568
rc_1_run_1	rc_2_run_1	6	0.991608	0.9598	0.718752	0.914132
rc_1_run_1	rc_2_run_1	7	0.989951	0.953982	0.856225	0.968229
rc_1_run_1	rc_2_run_1	8	0.991382	0.963527	0.746437	0.932729
rc_1_run_1	rc_2_run_1	9	0.989931	0.961602	0.884137	0.963735
rc_1_run_1	rc_2_run_1	10	0.983228	0.951046	0.885859	0.970906
rc_1_run_1	rc_2_run_1	11	0.989518	0.968494	0.868827	0.964036
rc_1_run_1	rc_2_run_1	12	0.978841	0.94489	0.888015	0.968777
rc_1_run_1	rc_2_run_1	13	0.989042	0.965602	0.719272	0.928823
rc_1_run_1	rc_2_run_1	14	0.986217	0.958299	0.734115	0.94195
rc_1_run_1	rc_2_run_1	15	0.988659	0.96701	0.570538	0.876023
rc_1_run_1	rc_2_run_1	16	0.989342	0.970952	0.859442	0.983829
rc_1_run_1	rc_2_run_1	17	0.987716	0.961067	0.813269	0.978894
rc_1_run_1	rc_2_run_1	18	0.988923	0.969055	0.789642	0.97011
rc_1_run_1	rc_2_run_1	19	0.988658	0.960618	0.772475	0.969492
rc_1_run_1	rc_2_run_1	20	0.991151	0.959815	0.6441	0.835918
rc_1_run_1	rc_2_run_1	21	0.99269	0.969158	0.664475	0.911126
rc_1_run_1	rc_2_run_1	22	0.989569	0.968771	0.58134	0.867774
rc_1_run_1	rc_2_run_1	23	0.989991	0.965018	0.590845	0.82977
rc_1_run_1	rc_2_run_1	24	0.991091	0.967417	0.816853	0.957048
rc_1_run_1	rc_2_run_1	25	0.988581	0.963154	0.750935	0.942464
rc_1_run_1	rc_2_run_1	26	0.991361	0.967373	0.865966	0.968579
rc_1_run_1	rc_2_run_1	27	0.991931	0.964943	0.898155	0.97692
rc_1_run_1	rc_2_run_1	28	0.99573	0.974174	0.958368	0.993582
rc_1_run_1	rc_2_run_1	29	0.996229	0.978742	0.889465	0.976848
rc_1_run_1	rc_2_run_1	30	0.994258	0.950676	0.894606	0.983194
rc_1_run_1	rc_2_run_1	31	0.994907	0.967313	0.912768	0.981933
rc_1_run_1	rc_2_run_1	32	0.995709	0.965708	0.944647	0.992082
rc_1_run_1	rc_2_run_1	33	0.994822	0.967875	0.941285	0.990546
rc_1_run_1	rc_2_run_1	34	0.995739	0.970493	0.927863	0.988112
rc_1_run_1	rc_2_run_1	35	0.994515	0.946778	0.881566	0.984301
rc_1_run_1	rc_2_run_1	36	0.99418	0.973468	0.941621	0.99136
rc_1_run_1	rc_2_run_1	37	0.994667	0.968882	0.912292	0.98821
rc_1_run_1	rc_2_run_1	38	0.992766	0.961008	0.931321	0.990382
rc_1_run_1	rc_2_run_1	39	0.993748	0.964204	0.895971	0.983684
rc_1_run_1	rc_2_run_1	40	0.993368	0.957945	0.927315	0.989723
rc_1_run_1	rc_2_run_1	41	0.986162	0.964951	0.94102	0.989733
rc_1_run_1	rc_2_run_1	42	0.989063	0.95202	0.896832	0.98566
rc_1_run_1	rc_2_run_1	43	0.991567	0.958612	0.897221	0.984417
rc_1_run_1	rc_2_run_1	44	0.991921	0.967836	0.878485	0.975825
rc_1_run_1	rc_2_run_1	45	0.993197	0.96136	0.93256	0.995275
rc_1_run_1	rc_2_run_1	46	0.995956	0.966695	0.913238	0.995929
rc_1_run_1	rc_2_run_1	47	0.992708	0.955685	0.882832	0.991976
rc_1_run_1	rc_2_run_1	48	0.993223	0.964915	0.905288	0.992725
rc_1_run_1	rc_2_run_1	49	0.996869	0.971423	0.898619	0.993333
rc_1_run_1	rc_2_run_1	50	0.993583	0.965066	0.842967	0.990204
rc_1_run_1	rc_2_run_1	51	0.995938	0.960577	0.847057	0.989721
rc_1_run_1	rc_2_run_1	52	0.9945	0.96764	0.938514	0.987998
rc_1_run_1	rc_2_run_1	53	0.996173	0.963108	0.837496	0.958666
rc_1_run_1	rc_2_run_1	54	0.995539	0.954426	0.888748	0.983393
rc_1_run_1	rc_2_run_1	55	0.994478	0.955229	0.873552	0.992802
rc_1_run_1	rc_2_run_1	56	0.995693	0.974117	0.942123	0.997221
rc_1_run_1	rc_2_run_1	57	0.993223	0.958806	0.874486	0.990583
rc_1_run_1	rc_2_run_1	58	0.994275	0.966689	0.404424	0.760273
rc_1_run_1	rc_2_run_1	59	0.993762	0.960736	0.806314	0.926311
rc_1_run_1	rc_2_run_1	60	0.994663	0.970206	0.862643	0.952628
rc_3_run_1	rc_1_run_1	1	0.990797	0.949517	0.89274	0.960427
rc_3_run_1	rc_1_run_1	2	0.98587	0.925363	0.887498	0.965709
rc_3_run_1	rc_1_run_1	3	0.994718	0.973782	0.881777	0.944657
rc_3_run_1	rc_1_run_1	4	0.993419	0.974636	0.896076	0.945878
rc_3_run_1	rc_1_run_1	5	0.98614	0.947311	0.76104	0.925751
rc_3_run_1	rc_1_run_1	6	0.989311	0.955664	0.679245	0.891288
rc_3_run_1	rc_1_run_1	7	0.988118	0.954781	0.761403	0.941549
rc_3_run_1	rc_1_run_1	8	0.989428	0.959236	0.727959	0.92826
rc_3_run_1	rc_1_run_1	9	0.992459	0.952828	0.682636	0.90331
rc_3_run_1	rc_1_run_1	10	0.988458	0.958336	0.678832	0.918311
rc_3_run_1	rc_1_run_1	11	0.98768	0.955412	0.862514	0.966076
rc_3_run_1	rc_1_run_1	12	0.979515	0.94648	0.878132	0.967153
rc_3_run_1	rc_1_run_1	13	0.976648	0.947945	0.680364	0.916832
rc_3_run_1	rc_1_run_1	14	0.982624	0.937967	0.718631	0.93064
rc_3_run_1	rc_1_run_1	15	0.986393	0.962285	0.481494	0.854021
rc_3_run_1	rc_1_run_1	16	0.989133	0.969977	0.846957	0.979854
rc_3_run_1	rc_1_run_1	17	0.988902	0.959482	0.76247	0.967308
rc_3_run_1	rc_1_run_1	18	0.985576	0.957376	0.766838	0.968988
rc_3_run_1	rc_1_run_1	19	0.985058	0.941429	0.743661	0.965114
rc_3_run_1	rc_1_run_1	20	0.987451	0.952543	0.396142	0.745594
rc_3_run_1	rc_1_run_1	21	0.991024	0.963233	0.46097	0.863653
rc_3_run_1	rc_1_run_1	22	0.986399	0.957643	0.546759	0.859999
rc_3_run_1	rc_1_run_1	23	0.988029	0.947628	0.426397	0.779386
rc_3_run_1	rc_1_run_1	24	0.989861	0.954618	0.779626	0.943808
rc_3_run_1	rc_1_run_1	25	0.991397	0.96418	0.601469	0.909691
rc_3_run_1	rc_1_run_1	26	0.989207	0.958539	0.669366	0.921416
rc_3_run_1	rc_1_run_1	27	0.993979	0.970916	0.846005	0.96064
rc_3_run_1	rc_1_run_1	28	0.995118	0.976091	0.878128	0.970151
rc_3_run_1	rc_1_run_1	29	0.996986	0.978448	0.789509	0.947175
rc_3_run_1	rc_1_run_1	30	0.996184	0.962319	0.849227	0.968811
rc_3_run_1	rc_1_run_1	31	0.994422	0.973262	0.940218	0.987348
rc_3_run_1	rc_1_run_1	32	0.995332	0.967486	0.942845	0.990738
rc_3_run_1	rc_1_run_1	33	0.995222	0.971697	0.853934	0.964334
rc_3_run_1	rc_1_run_1	34	0.995779	0.97491	0.896856	0.978103
rc_3_run_1	rc_1_run_1	35	0.992874	0.965173	0.907063	0.984299
rc_3_run_1	rc_1_run_1	36	0.994688	0.975735	0.905916	0.982836
rc_3_run_1	rc_1_run_1	37	0.995154	0.974506	0.874438	0.979323
rc_3_run_1	rc_1_run_1	38	0.993941	0.971448	0.919737	0.986166
rc_3_run_1	rc_1_run_1	39	0.994763	0.97204	0.904435	0.984538
rc_3_run_1	rc_1_run_1	40	0.991673	0.952237	0.896231	0.983343
rc_3_run_1	rc_1_run_1	41	0.993528	0.977661	0.93087	0.987226
rc_3_run_1	rc_1_run_1	42	0.988999	0.950052	0.905176	0.988348
rc_3_run_1	rc_1_run_1	43	0.992058	0.960123	0.893868	0.983553
rc_3_run_1	rc_1_run_1	44	0.993475	0.962449	0.927734	0.993091
rc_3_run_1	rc_1_run_1	45	0.991212	0.960001	0.908988	0.991547
rc_3_run_1	rc_1_run_1	46	0.994943	0.967214	0.896279	0.992769
rc_3_run_1	rc_1_run_1	47	0.992899	0.961954	0.895983	0.992648
rc_3_run_1	rc_1_run_1	48	0.995784	0.969574	0.914176	0.994615
rc_3_run_1	rc_1_run_1	49	0.995343	0.969221	0.895899	0.992639
rc_3_run_1	rc_1_run_1	50	0.995237	0.959557	0.818135	0.989995
rc_3_run_1	rc_1_run_1	51	0.996371	0.971286	0.894627	0.993599
rc_3_run_1	rc_1_run_1	52	0.994665	0.965183	0.87922	0.970674
rc_3_run_1	rc_1_run_1	53	0.995289	0.96346	0.926105	0.985474
rc_3_run_1	rc_1_run_1	54	0.995764	0.948199	0.892381	0.98618
rc_3_run_1	rc_1_run_1	55	0.995291	0.963977	0.885058	0.992284
rc_3_run_1	rc_1_run_1	56	0.99329	0.970925	0.935012	0.99558
rc_3_run_1	rc_1_run_1	57	0.992715	0.948961	0.829961	0.988337
rc_3_run_1	rc_1_run_1	58	0.996021	0.970064	0.370167	0.750055
rc_3_run_1	rc_1_run_1	59	0.995187	0.96713	0.852469	0.942317
rc_3_run_1	rc_1_run_1	60	0.99394	0.964012	0.904247	0.968855
rc_3_run_1	rc_2_run_1	1	0.993717	0.958858	0.885453	0.954299
rc_3_run_1	rc_2_run_1	2	0.991966	0.948419	0.902945	0.966275
rc_3_run_1	rc_2_run_1	3	0.99367	0.964461	0.927589	0.970969
rc_3_run_1	rc_2_run_1	4	0.994659	0.971279	0.949829	0.981013
rc_3_run_1	rc_2_run_1	5	0.988519	0.950149	0.801186	0.943293
rc_3_run_1	rc_2_run_1	6	0.991199	0.963793	0.75736	0.934895
rc_3_run_1	rc_2_run_1	7	0.992777	0.957067	0.823353	0.964765
rc_3_run_1	rc_2_run_1	8	0.988936	0.943882	0.814678	0.967643
rc_3_run_1	rc_2_run_1	9	0.991007	0.958355	0.717777	0.912525
rc_3_run_1	rc_2_run_1	10	0.989253	0.950002	0.660681	0.914617
rc_3_run_1	rc_2_run_1	11	0.991244	0.964819	0.875687	0.966686
rc_3_run_1	rc_2_run_1	12	0.988939	0.953557	0.8952	0.973549
rc_3_run_1	rc_2_run_1	13	0.984016	0.954624	0.898751	0.983062
rc_3_run_1	rc_2_run_1	14	0.990444	0.952229	0.686954	0.9315
rc_3_run_1	rc_2_run_1	15	0.989622	0.966447	0.798429	0.970909
rc_3_run_1	rc_2_run_1	16	0.990139	0.968862	0.78242	0.970225
rc_3_run_1	rc_2_run_1	17	0.992981	0.978024	0.806786	0.972018
rc_3_run_1	rc_2_run_1	18	0.98741	0.95915	0.850958	0.985643
rc_3_run_1	rc_2_run_1	19	0.98964	0.963867	0.755967	0.966368
rc_3_run_1	rc_2_run_1	20	0.991212	0.959803	0.598468	0.891946
rc_3_run_1	rc_2_run_1	21	0.991364	0.962075	0.661898	0.944314
rc_3_run_1	rc_2_run_1	22	0.989243	0.954757	0.849847	0.979322
rc_3_run_1	rc_2_run_1	23	0.989302	0.945512	0.690858	0.937209
rc_3_run_1	rc_2_run_1	24	0.992458	0.957	0.766579	0.943307
rc_3_run_1	rc_2_run_1	25	0.99013	0.955907	0.750172	0.948018
rc_3_run_1	rc_2_run_1	26	0.989894	0.967047	0.712351	0.932663
rc_3_run_1	rc_2_run_1	27	0.993721	0.967099	0.922038	0.982057
rc_3_run_1	rc_2_run_1	28	0.994834	0.971665	0.876815	0.970793
rc_3_run_1	rc_2_run_1	29	0.996335	0.973732	0.862325	0.966732
rc_3_run_1	rc_2_run_1	30	0.993698	0.965515	0.91689	0.983336
rc_3_run_1	rc_2_run_1	31	0.993863	0.966915	0.936233	0.987684
rc_3_run_1	rc_2_run_1	32	0.996397	0.981213	0.964736	0.993731
rc_3_run_1	rc_2_run_1	33	0.994906	0.966075	0.851822	0.965076
rc_3_run_1	rc_2_run_1	34	0.995901	0.968429	0.883879	0.976806
rc_3_run_1	rc_2_run_1	35	0.994622	0.962431	0.940737	0.993331
rc_3_run_1	rc_2_run_1	36	0.994914	0.973679	0.868821	0.975457
rc_3_run_1	rc_2_run_1	37	0.99628	0.976485	0.856651	0.974851
rc_3_run_1	rc_2_run_1	38	0.995573	0.966386	0.927947	0.989776
rc_3_run_1	rc_2_run_1	39	0.995982	0.976832	0.910399	0.985277
rc_3_run_1	rc_2_run_1	40	0.995079	0.966195	0.927094	0.989258
rc_3_run_1	rc_2_run_1	41	0.990773	0.969931	0.927055	0.987963
rc_3_run_1	rc_2_run_1	42	0.985787	0.958996	0.922183	0.987672
rc_3_run_1	rc_2_run_1	43	0.9903	0.965522	0.928993	0.990254
rc_3_run_1	rc_2_run_1	44	0.99172	0.964353	0.858681	0.972525
rc_3_run_1	rc_2_run_1	45	0.993069	0.968884	0.919044	0.992
rc_3_run_1	rc_2_run_1	46	0.995333	0.978167	0.906555	0.992137
rc_3_run_1	rc_2_run_1	47	0.99133	0.956685	0.914372	0.994605
rc_3_run_1	rc_2_run_1	48	0.995456	0.970403	0.905983	0.993171
rc_3_run_1	rc_2_run_1	49	0.994965	0.968419	0.869759	0.989485
rc_3_run_1	rc_2_run_1	50	0.996331	0.971849	0.857768	0.991626
rc_3_run_1	rc_2_run_1	51	0.995766	0.963984	0.810063	0.985539
rc_3_run_1	rc_2_run_1	52	0.995704	0.973424	0.895089	0.974004
rc_3_run_1	rc_2_run_1	53	0.997221	0.961249	0.871866	0.970144
rc_3_run_1	rc_2_run_1	54	0.995289	0.969517	0.94175	0.992339
rc_3_run_1	rc_2_run_1	55	0.99568	0.969754	0.899309	0.993138
rc_3_run_1	rc_2_run_1	56	0.990789	0.95807	0.928321	0.996282
rc_3_run_1	rc_2_run_1	57	0.995098	0.96428	0.859292	0.989841
rc_3_run_1	rc_2_run_1	58	0.995035	0.973589	0.885233	0.984176
rc_3_run_1	rc_2_run_1	59	0.995832	0.971084	0.907454	0.970168
rc_3_run_1	rc_2_run_1	60	0.996361	0.973155	0.930551	0.980775

## Sheet: RC_CNN
Grader 1	Grader 2	Image ID	Vitreous	Retina	Choroid	Sclera
prediction_cnn_training_12	rc_1_run_1	1	0.992111	0.977026	0.939382	0.970768
prediction_cnn_training_12	rc_1_run_1	2	0.99362	0.977298	0.927442	0.965244
prediction_cnn_training_12	rc_1_run_1	3	0.995282	0.980283	0.901357	0.952546
prediction_cnn_training_12	rc_1_run_1	4	0.994537	0.979002	0.920244	0.959804
prediction_cnn_training_12	rc_1_run_1	5	0.990202	0.96904	0.875492	0.959496
prediction_cnn_training_12	rc_1_run_1	6	0.993743	0.970298	0.772987	0.928305
prediction_cnn_training_12	rc_1_run_1	7	0.993008	0.9753	0.893315	0.973095
prediction_cnn_training_12	rc_1_run_1	8	0.993487	0.973851	0.856874	0.959442
prediction_cnn_training_12	rc_1_run_1	9	0.992649	0.974875	0.761969	0.924805
prediction_cnn_training_12	rc_1_run_1	10	0.988579	0.967414	0.899543	0.974561
prediction_cnn_training_12	rc_1_run_1	11	0.990112	0.96372	0.905932	0.979545
prediction_cnn_training_12	rc_1_run_1	12	0.984605	0.952701	0.904721	0.977792
prediction_cnn_training_12	rc_1_run_1	13	0.988965	0.973115	0.832101	0.958486
prediction_cnn_training_12	rc_1_run_1	14	0.98985	0.971426	0.875409	0.972581
prediction_cnn_training_12	rc_1_run_1	15	0.991181	0.975805	0.746265	0.923618
prediction_cnn_training_12	rc_1_run_1	16	0.99245	0.978595	0.886265	0.985857
prediction_cnn_training_12	rc_1_run_1	17	0.991443	0.974304	0.854231	0.98086
prediction_cnn_training_12	rc_1_run_1	18	0.991188	0.975624	0.810304	0.96889
prediction_cnn_training_12	rc_1_run_1	19	0.9896	0.962371	0.825493	0.974961
prediction_cnn_training_12	rc_1_run_1	20	0.992395	0.971886	0.624893	0.825516
prediction_cnn_training_12	rc_1_run_1	21	0.995479	0.978566	0.850968	0.954546
prediction_cnn_training_12	rc_1_run_1	22	0.991248	0.972543	0.737311	0.913671
prediction_cnn_training_12	rc_1_run_1	23	0.989838	0.959338	0.671609	0.862097
prediction_cnn_training_12	rc_1_run_1	24	0.992511	0.973051	0.901676	0.978396
prediction_cnn_training_12	rc_1_run_1	25	0.991384	0.968433	0.745679	0.934712
prediction_cnn_training_12	rc_1_run_1	26	0.990178	0.969246	0.894309	0.974165
prediction_cnn_training_12	rc_1_run_1	27	0.993929	0.974792	0.877972	0.973568
prediction_cnn_training_12	rc_1_run_1	28	0.996245	0.978244	0.929657	0.986433
prediction_cnn_training_12	rc_1_run_1	29	0.99374	0.965842	0.946614	0.993035
prediction_cnn_training_12	rc_1_run_1	30	0.993169	0.964385	0.880548	0.977933
prediction_cnn_training_12	rc_1_run_1	31	0.994917	0.975011	0.896524	0.976823
prediction_cnn_training_12	rc_1_run_1	32	0.993797	0.963821	0.943439	0.99099
prediction_cnn_training_12	rc_1_run_1	33	0.994176	0.975069	0.951229	0.990972
prediction_cnn_training_12	rc_1_run_1	34	0.995845	0.976439	0.933145	0.987989
prediction_cnn_training_12	rc_1_run_1	35	0.993113	0.966947	0.926115	0.98935
prediction_cnn_training_12	rc_1_run_1	36	0.991885	0.959568	0.899623	0.98529
prediction_cnn_training_12	rc_1_run_1	37	0.992667	0.968077	0.905682	0.986111
prediction_cnn_training_12	rc_1_run_1	38	0.990087	0.957352	0.923124	0.988532
prediction_cnn_training_12	rc_1_run_1	39	0.993751	0.96546	0.909547	0.986806
prediction_cnn_training_12	rc_1_run_1	40	0.986658	0.94731	0.889021	0.980636
prediction_cnn_training_12	rc_1_run_1	41	0.99007	0.972723	0.942429	0.989366
prediction_cnn_training_12	rc_1_run_1	42	0.991551	0.964545	0.930464	0.991008
prediction_cnn_training_12	rc_1_run_1	43	0.990825	0.96554	0.92946	0.988946
prediction_cnn_training_12	rc_1_run_1	44	0.992148	0.963225	0.93575	0.993423
prediction_cnn_training_12	rc_1_run_1	45	0.990804	0.957283	0.899136	0.990939
prediction_cnn_training_12	rc_1_run_1	46	0.994243	0.966623	0.881787	0.991477
prediction_cnn_training_12	rc_1_run_1	47	0.993112	0.962302	0.896163	0.99302
prediction_cnn_training_12	rc_1_run_1	48	0.991506	0.960839	0.90476	0.993243
prediction_cnn_training_12	rc_1_run_1	49	0.996251	0.971704	0.861793	0.988775
prediction_cnn_training_12	rc_1_run_1	50	0.992526	0.965305	0.892056	0.994152
prediction_cnn_training_12	rc_1_run_1	51	0.995691	0.968547	0.884494	0.992815
prediction_cnn_training_12	rc_1_run_1	52	0.991017	0.959147	0.947865	0.989862
prediction_cnn_training_12	rc_1_run_1	53	0.994866	0.960358	0.923477	0.986351
prediction_cnn_training_12	rc_1_run_1	54	0.995185	0.9541	0.889126	0.983172
prediction_cnn_training_12	rc_1_run_1	55	0.994386	0.969986	0.924338	0.995166
prediction_cnn_training_12	rc_1_run_1	56	0.99468	0.967463	0.908679	0.994569
prediction_cnn_training_12	rc_1_run_1	57	0.990427	0.95431	0.872751	0.99048
prediction_cnn_training_12	rc_1_run_1	58	0.993754	0.963266	0.879473	0.945002
prediction_cnn_training_12	rc_1_run_1	59	0.99106	0.951613	0.859517	0.948716
prediction_cnn_training_12	rc_1_run_1	60	0.991776	0.949658	0.83146	0.94546
prediction_cnn_training_12	rc_2_run_1	1	0.995724	0.979367	0.923017	0.964938
prediction_cnn_training_12	rc_2_run_1	2	0.994404	0.973243	0.937695	0.972768
prediction_cnn_training_12	rc_2_run_1	3	0.995424	0.973907	0.933855	0.971544
prediction_cnn_training_12	rc_2_run_1	4	0.995292	0.971977	0.92798	0.968894
prediction_cnn_training_12	rc_2_run_1	5	0.992315	0.972131	0.884466	0.964344
prediction_cnn_training_12	rc_2_run_1	6	0.994321	0.966499	0.883258	0.975601
prediction_cnn_training_12	rc_2_run_1	7	0.992731	0.955845	0.894593	0.981523
prediction_cnn_training_12	rc_2_run_1	8	0.993309	0.972863	0.773377	0.940554
prediction_cnn_training_12	rc_2_run_1	9	0.993649	0.970143	0.737967	0.916764
prediction_cnn_training_12	rc_2_run_1	10	0.992731	0.964774	0.852063	0.96232
prediction_cnn_training_12	rc_2_run_1	11	0.994556	0.969221	0.857674	0.962897
prediction_cnn_training_12	rc_2_run_1	12	0.990418	0.965511	0.845167	0.954513
prediction_cnn_training_12	rc_2_run_1	13	0.994832	0.977371	0.83405	0.962957
prediction_cnn_training_12	rc_2_run_1	14	0.992497	0.977102	0.808853	0.96078
prediction_cnn_training_12	rc_2_run_1	15	0.994219	0.980047	0.738926	0.943967
prediction_cnn_training_12	rc_2_run_1	16	0.992529	0.979751	0.842284	0.978949
prediction_cnn_training_12	rc_2_run_1	17	0.993997	0.976266	0.843707	0.980295
prediction_cnn_training_12	rc_2_run_1	18	0.991766	0.976089	0.797686	0.968083
prediction_cnn_training_12	rc_2_run_1	19	0.993179	0.977773	0.743182	0.95838
prediction_cnn_training_12	rc_2_run_1	20	0.99282	0.965452	0.835317	0.953459
prediction_cnn_training_12	rc_2_run_1	21	0.995021	0.972761	0.607756	0.884073
prediction_cnn_training_12	rc_2_run_1	22	0.992903	0.977823	0.772726	0.946858
prediction_cnn_training_12	rc_2_run_1	23	0.992353	0.962283	0.806764	0.951023
prediction_cnn_training_12	rc_2_run_1	24	0.993672	0.97348	0.842882	0.96376
prediction_cnn_training_12	rc_2_run_1	25	0.994273	0.974439	0.817938	0.952677
prediction_cnn_training_12	rc_2_run_1	26	0.992668	0.974396	0.88407	0.971014
prediction_cnn_training_12	rc_2_run_1	27	0.994512	0.973199	0.819462	0.956914
prediction_cnn_training_12	rc_2_run_1	28	0.994646	0.973993	0.927725	0.986014
prediction_cnn_training_12	rc_2_run_1	29	0.993754	0.966203	0.869683	0.973736
prediction_cnn_training_12	rc_2_run_1	30	0.99597	0.966168	0.825457	0.966093
prediction_cnn_training_12	rc_2_run_1	31	0.993996	0.965804	0.892551	0.977758
prediction_cnn_training_12	rc_2_run_1	32	0.99569	0.976053	0.956525	0.992711
prediction_cnn_training_12	rc_2_run_1	33	0.993453	0.962291	0.926321	0.987863
prediction_cnn_training_12	rc_2_run_1	34	0.996741	0.976291	0.900418	0.981296
prediction_cnn_training_12	rc_2_run_1	35	0.995362	0.964063	0.85016	0.974767
prediction_cnn_training_12	rc_2_run_1	36	0.995181	0.967384	0.888441	0.983299
prediction_cnn_training_12	rc_2_run_1	37	0.994644	0.968054	0.884998	0.982504
prediction_cnn_training_12	rc_2_run_1	38	0.994231	0.962952	0.912725	0.987183
prediction_cnn_training_12	rc_2_run_1	39	0.994242	0.972917	0.917695	0.986807
prediction_cnn_training_12	rc_2_run_1	40	0.9924	0.963119	0.90086	0.983506
prediction_cnn_training_12	rc_2_run_1	41	0.994049	0.977773	0.93468	0.988435
prediction_cnn_training_12	rc_2_run_1	42	0.995639	0.970093	0.914747	0.988195
prediction_cnn_training_12	rc_2_run_1	43	0.992894	0.963744	0.915571	0.988794
prediction_cnn_training_12	rc_2_run_1	44	0.991887	0.970853	0.869981	0.972686
prediction_cnn_training_12	rc_2_run_1	45	0.993678	0.972135	0.899202	0.989223
prediction_cnn_training_12	rc_2_run_1	46	0.995954	0.972022	0.899979	0.993702
prediction_cnn_training_12	rc_2_run_1	47	0.994827	0.964907	0.876602	0.991117
prediction_cnn_training_12	rc_2_run_1	48	0.995405	0.968156	0.860777	0.988533
prediction_cnn_training_12	rc_2_run_1	49	0.994905	0.970659	0.850016	0.986677
prediction_cnn_training_12	rc_2_run_1	50	0.996184	0.975405	0.875436	0.992757
prediction_cnn_training_12	rc_2_run_1	51	0.995989	0.969207	0.812123	0.984995
prediction_cnn_training_12	rc_2_run_1	52	0.993743	0.961807	0.920408	0.984285
prediction_cnn_training_12	rc_2_run_1	53	0.996379	0.96865	0.811674	0.951277
prediction_cnn_training_12	rc_2_run_1	54	0.995116	0.97113	0.931101	0.989406
prediction_cnn_training_12	rc_2_run_1	55	0.993265	0.959156	0.884137	0.992688
prediction_cnn_training_12	rc_2_run_1	56	0.994525	0.968247	0.906956	0.994045
prediction_cnn_training_12	rc_2_run_1	57	0.994609	0.969556	0.855016	0.987914
prediction_cnn_training_12	rc_2_run_1	58	0.994096	0.972377	0.452859	0.804494
prediction_cnn_training_12	rc_2_run_1	59	0.995801	0.957294	0.823873	0.943833
prediction_cnn_training_12	rc_2_run_1	60	0.994062	0.96147	0.90282	0.974474
prediction_cnn_training_12	rc_3_run_1	1	0.992264	0.948029	0.91289	0.972672
prediction_cnn_training_12	rc_3_run_1	2	0.99037	0.933285	0.902989	0.972799
prediction_cnn_training_12	rc_3_run_1	3	0.994451	0.974386	0.952583	0.980574
prediction_cnn_training_12	rc_3_run_1	4	0.994949	0.979722	0.942097	0.971667
prediction_cnn_training_12	rc_3_run_1	5	0.990975	0.961833	0.762011	0.930505
prediction_cnn_training_12	rc_3_run_1	6	0.991306	0.956262	0.750617	0.931485
prediction_cnn_training_12	rc_3_run_1	7	0.991541	0.964606	0.832353	0.962726
prediction_cnn_training_12	rc_3_run_1	8	0.991645	0.955531	0.751971	0.939679
prediction_cnn_training_12	rc_3_run_1	9	0.992883	0.957365	0.815399	0.959028
prediction_cnn_training_12	rc_3_run_1	10	0.993219	0.968889	0.713237	0.932078
prediction_cnn_training_12	rc_3_run_1	11	0.992269	0.956271	0.837753	0.960201
prediction_cnn_training_12	rc_3_run_1	12	0.987888	0.953326	0.839878	0.957684
prediction_cnn_training_12	rc_3_run_1	13	0.984275	0.957554	0.781722	0.950116
prediction_cnn_training_12	rc_3_run_1	14	0.990257	0.952875	0.782388	0.95199
prediction_cnn_training_12	rc_3_run_1	15	0.989442	0.966843	0.633613	0.924647
prediction_cnn_training_12	rc_3_run_1	16	0.990593	0.973324	0.840519	0.977855
prediction_cnn_training_12	rc_3_run_1	17	0.994111	0.973489	0.841926	0.978506
prediction_cnn_training_12	rc_3_run_1	18	0.987187	0.965249	0.790354	0.968802
prediction_cnn_training_12	rc_3_run_1	19	0.989713	0.965405	0.791645	0.967371
prediction_cnn_training_12	rc_3_run_1	20	0.991291	0.960053	0.620906	0.902722
prediction_cnn_training_12	rc_3_run_1	21	0.992189	0.96833	0.421622	0.836343
prediction_cnn_training_12	rc_3_run_1	22	0.991098	0.959195	0.721308	0.939731
prediction_cnn_training_12	rc_3_run_1	23	0.992718	0.972205	0.626376	0.903273
prediction_cnn_training_12	rc_3_run_1	24	0.99089	0.959942	0.842259	0.962608
prediction_cnn_training_12	rc_3_run_1	25	0.993189	0.956918	0.696027	0.926897
prediction_cnn_training_12	rc_3_run_1	26	0.995143	0.978192	0.648671	0.907798
prediction_cnn_training_12	rc_3_run_1	27	0.993955	0.967513	0.764089	0.939883
prediction_cnn_training_12	rc_3_run_1	28	0.995223	0.976066	0.826672	0.957215
prediction_cnn_training_12	rc_3_run_1	29	0.99354	0.967407	0.769222	0.942173
prediction_cnn_training_12	rc_3_run_1	30	0.99188	0.960149	0.777029	0.950188
prediction_cnn_training_12	rc_3_run_1	31	0.9934	0.967214	0.885093	0.974638
prediction_cnn_training_12	rc_3_run_1	32	0.996067	0.978236	0.947456	0.990038
prediction_cnn_training_12	rc_3_run_1	33	0.996418	0.977625	0.825463	0.956458
prediction_cnn_training_12	rc_3_run_1	34	0.995983	0.972354	0.868705	0.972155
prediction_cnn_training_12	rc_3_run_1	35	0.99523	0.97703	0.865743	0.974583
prediction_cnn_training_12	rc_3_run_1	36	0.994448	0.971309	0.849699	0.97233
prediction_cnn_training_12	rc_3_run_1	37	0.994653	0.973565	0.829082	0.968968
prediction_cnn_training_12	rc_3_run_1	38	0.994453	0.966334	0.891842	0.981982
prediction_cnn_training_12	rc_3_run_1	39	0.994743	0.976977	0.91866	0.986625
prediction_cnn_training_12	rc_3_run_1	40	0.994253	0.963968	0.895869	0.983669
prediction_cnn_training_12	rc_3_run_1	41	0.995157	0.974171	0.921172	0.98745
prediction_cnn_training_12	rc_3_run_1	42	0.988715	0.959113	0.913099	0.987265
prediction_cnn_training_12	rc_3_run_1	43	0.993321	0.964934	0.907274	0.986744
prediction_cnn_training_12	rc_3_run_1	44	0.994422	0.961932	0.916278	0.9915
prediction_cnn_training_12	rc_3_run_1	45	0.993812	0.973099	0.891734	0.988235
prediction_cnn_training_12	rc_3_run_1	46	0.993661	0.968499	0.860684	0.988128
prediction_cnn_training_12	rc_3_run_1	47	0.993282	0.966342	0.914807	0.994352
prediction_cnn_training_12	rc_3_run_1	48	0.993546	0.966523	0.889811	0.99174
prediction_cnn_training_12	rc_3_run_1	49	0.994188	0.96268	0.85886	0.989194
prediction_cnn_training_12	rc_3_run_1	50	0.996051	0.964599	0.802547	0.988218
prediction_cnn_training_12	rc_3_run_1	51	0.99653	0.973888	0.875352	0.991852
prediction_cnn_training_12	rc_3_run_1	52	0.994529	0.961419	0.864569	0.96749
prediction_cnn_training_12	rc_3_run_1	53	0.996572	0.96881	0.895392	0.97787
prediction_cnn_training_12	rc_3_run_1	54	0.995256	0.970871	0.923806	0.987961
prediction_cnn_training_12	rc_3_run_1	55	0.995008	0.971771	0.897703	0.992079
prediction_cnn_training_12	rc_3_run_1	56	0.991003	0.961044	0.903957	0.993067
prediction_cnn_training_12	rc_3_run_1	57	0.995499	0.96966	0.888785	0.992906
prediction_cnn_training_12	rc_3_run_1	58	0.99385	0.97163	0.414882	0.793681
prediction_cnn_training_12	rc_3_run_1	59	0.993887	0.954571	0.852943	0.951086
prediction_cnn_training_12	rc_3_run_1	60	0.994969	0.952608	0.8816	0.969101

## Sheet: EO_Plot
	Inter-grader EO	CNN vs EO
Vitreous	0.995113	0.996584
Vitreous	0.994461	0.995718
Vitreous	0.99514	0.995876
Vitreous	0.994805	0.994837
Vitreous	0.991987	0.993599
Vitreous	0.993241	0.994591
Vitreous	0.990115	0.9907
Vitreous	0.992388	0.995344
Vitreous	0.991704	0.992982
Vitreous	0.991753	0.993727
Vitreous	0.992374	0.99336
Vitreous	0.985596	0.99024
Vitreous	0.986747	0.991558
Vitreous	0.987887	0.991502
Vitreous	0.990349	0.994208
Vitreous	0.991945	0.994116
Vitreous	0.989915	0.994757
Vitreous	0.990188	0.992412
Vitreous	0.990625	0.99321
Vitreous	0.993701	0.995905
Vitreous	0.991405	0.994602
Vitreous	0.986792	0.992632
Vitreous	0.990026	0.992654
Vitreous	0.992172	0.993263
Vitreous	0.9905	0.994369
Vitreous	0.99178	0.995232
Vitreous	0.993572	0.996014
Vitreous	0.995936	0.995188
Vitreous	0.995452	0.996275
Vitreous	0.994692	0.996232
Vitreous	0.994404	0.994718
Vitreous	0.996269	0.996025
Vitreous	0.994915	0.995693
Vitreous	0.99646	0.995657
Vitreous	0.995406	0.995086
Vitreous	0.995379	0.994674
Vitreous	0.995868	0.994149
Vitreous	0.996152	0.994519
Vitreous	0.995235	0.994703
Vitreous	0.996841	0.99477
Vitreous	0.990224	0.994266
Vitreous	0.993978	0.996656
Vitreous	0.992544	0.994687
Vitreous	0.990255	0.995695
Vitreous	0.994787	0.995188
Vitreous	0.995148	0.996048
Vitreous	0.992393	0.994698
Vitreous	0.99481	0.994719
Vitreous	0.995438	0.995702
Vitreous	0.994372	0.995956
Vitreous	0.995542	0.995495
Vitreous	0.994944	0.994333
Vitreous	0.995421	0.996444
Vitreous	0.995706	0.995682
Vitreous	0.994626	0.9946
Vitreous	0.995527	0.995954
Vitreous	0.996128	0.995495
Vitreous	0.995916	0.995005
Vitreous	0.995759	0.996095
Vitreous	0.995934	0.997202
Vitreous	0.991375	0.995394
Vitreous	0.99448	0.996595
Vitreous	0.992113	0.995707
Vitreous	0.995157	0.993498
Vitreous	0.991056	0.993148
Vitreous	0.992128	0.994211
Vitreous	0.992126	0.993846
Vitreous	0.989365	0.99387
Vitreous	0.992065	0.993676
Vitreous	0.986225	0.993413
Vitreous	0.992348	0.995573
Vitreous	0.983692	0.989856
Vitreous	0.983535	0.992747
Vitreous	0.986553	0.993309
Vitreous	0.990042	0.991004
Vitreous	0.985893	0.994711
Vitreous	0.988803	0.990762
Vitreous	0.984988	0.990282
Vitreous	0.98784	0.990855
Vitreous	0.99146	0.993392
Vitreous	0.987615	0.992936
Vitreous	0.984413	0.991055
Vitreous	0.987676	0.993604
Vitreous	0.985345	0.990274
Vitreous	0.983575	0.988774
Vitreous	0.98869	0.992414
Vitreous	0.994581	0.995743
Vitreous	0.996249	0.996082
Vitreous	0.991835	0.996917
Vitreous	0.994266	0.994329
Vitreous	0.990616	0.995623
Vitreous	0.995459	0.996982
Vitreous	0.99483	0.996988
Vitreous	0.996008	0.995886
Vitreous	0.994551	0.994634
Vitreous	0.995183	0.995885
Vitreous	0.993707	0.995177
Vitreous	0.99114	0.993921
Vitreous	0.99508	0.995618
Vitreous	0.994495	0.994689
Vitreous	0.992431	0.994071
Vitreous	0.990752	0.994801
Vitreous	0.992067	0.993887
Vitreous	0.992868	0.991532
Vitreous	0.992598	0.994515
Vitreous	0.9939	0.995796
Vitreous	0.994544	0.996041
Vitreous	0.994853	0.995178
Vitreous	0.996305	0.995933
Vitreous	0.995351	0.996905
Vitreous	0.994641	0.997386
Vitreous	0.993457	0.995134
Vitreous	0.995983	0.996566
Vitreous	0.995636	0.995999
Vitreous	0.994677	0.994005
Vitreous	0.996023	0.995596
Vitreous	0.994629	0.995432
Vitreous	0.996036	0.995362
Vitreous	0.995194	0.995953
Vitreous	0.995085	0.995855
Vitreous	0.992943	0.993952
Vitreous	0.995661	0.996137
Vitreous	0.993308	0.994959
Vitreous	0.994635	0.99446
Vitreous	0.9912	0.990948
Vitreous	0.990221	0.993098
Vitreous	0.990453	0.995111
Vitreous	0.99228	0.992744
Vitreous	0.993379	0.993329
Vitreous	0.985483	0.98647
Vitreous	0.991578	0.993334
Vitreous	0.991845	0.98943
Vitreous	0.987752	0.987344
Vitreous	0.988004	0.988243
Vitreous	0.991814	0.99224
Vitreous	0.98656	0.987455
Vitreous	0.990652	0.991907
Vitreous	0.988386	0.98954
Vitreous	0.990764	0.989472
Vitreous	0.992068	0.993823
Vitreous	0.992312	0.992306
Vitreous	0.988828	0.989662
Vitreous	0.987631	0.989151
Vitreous	0.988433	0.991676
Vitreous	0.989929	0.991592
Vitreous	0.994379	0.993499
Vitreous	0.995477	0.995113
Vitreous	0.996521	0.995316
Vitreous	0.994829	0.993049
Vitreous	0.994738	0.995368
Vitreous	0.994407	0.992159
Vitreous	0.996065	0.99493
Vitreous	0.997161	0.99504
Vitreous	0.996588	0.996885
Vitreous	0.995317	0.993947
Vitreous	0.994687	0.996066
Vitreous	0.994001	0.994436
Vitreous	0.992802	0.995192
Vitreous	0.995459	0.995398
Vitreous	0.994933	0.997083
Vitreous	0.99553	0.995993
Vitreous	0.99267	0.993908
Vitreous	0.994756	0.994582
Vitreous	0.993211	0.994035
Vitreous	0.992493	0.994435
Vitreous	0.995327	0.994957
Vitreous	0.993399	0.995407
Vitreous	0.994509	0.994864
Vitreous	0.994598	0.995624
Vitreous	0.996164	0.996453
Vitreous	0.994978	0.994392
Vitreous	0.995753	0.994843
Vitreous	0.996332	0.996748
Vitreous	0.996317	0.995762
Vitreous	0.99516	0.995608
Vitreous	0.995354	0.9952
Vitreous	0.995038	0.995172
Vitreous	0.995175	0.995148
Vitreous	0.995441	0.994553
Vitreous	0.996329	0.995708
Retina	0.964036	0.984949
Retina	0.972076	0.976839
Retina	0.970818	0.976271
Retina	0.97249	0.976808
Retina	0.959202	0.972174
Retina	0.972363	0.973682
Retina	0.964756	0.970188
Retina	0.973709	0.972846
Retina	0.961752	0.96875
Retina	0.940614	0.959365
Retina	0.959394	0.9667
Retina	0.952554	0.96433
Retina	0.958963	0.959001
Retina	0.96319	0.956256
Retina	0.965412	0.965998
Retina	0.960226	0.956465
Retina	0.958213	0.960188
Retina	0.966189	0.958565
Retina	0.958534	0.955678
Retina	0.962677	0.962709
Retina	0.953593	0.957416
Retina	0.957755	0.961901
Retina	0.962976	0.954969
Retina	0.964917	0.956016
Retina	0.967327	0.965127
Retina	0.97164	0.967712
Retina	0.964368	0.974029
Retina	0.977242	0.965613
Retina	0.976037	0.976775
Retina	0.963631	0.962891
Retina	0.96874	0.96857
Retina	0.968195	0.97016
Retina	0.976015	0.969517
Retina	0.971324	0.968518
Retina	0.972461	0.977355
Retina	0.970531	0.968606
Retina	0.971316	0.962709
Retina	0.972086	0.965615
Retina	0.965699	0.960545
Retina	0.956047	0.965739
Retina	0.972121	0.97367
Retina	0.959781	0.964788
Retina	0.972352	0.966204
Retina	0.959701	0.980061
Retina	0.969943	0.967578
Retina	0.96997	0.968213
Retina	0.954792	0.96065
Retina	0.970004	0.963483
Retina	0.966593	0.970462
Retina	0.969668	0.974565
Retina	0.9668	0.972204
Retina	0.961387	0.970628
Retina	0.958231	0.963489
Retina	0.968301	0.964211
Retina	0.964339	0.958757
Retina	0.975489	0.971998
Retina	0.963864	0.963586
Retina	0.978542	0.962665
Retina	0.97459	0.947668
Retina	0.951659	0.945483
Retina	0.972582	0.969063
Retina	0.970945	0.969406
Retina	0.957226	0.974679
Retina	0.964301	0.976337
Retina	0.95426	0.966762
Retina	0.955185	0.977054
Retina	0.958765	0.974183
Retina	0.952776	0.972141
Retina	0.963937	0.976299
Retina	0.954755	0.965405
Retina	0.964608	0.978318
Retina	0.943146	0.96631
Retina	0.929551	0.948289
Retina	0.946675	0.967601
Retina	0.962363	0.970378
Retina	0.947597	0.977211
Retina	0.948858	0.975467
Retina	0.95011	0.968878
Retina	0.949918	0.971774
Retina	0.925346	0.9657
Retina	0.955377	0.972093
Retina	0.925161	0.970265
Retina	0.945765	0.969731
Retina	0.932944	0.965837
Retina	0.932507	0.953353
Retina	0.956917	0.970364
Retina	0.970304	0.976154
Retina	0.972936	0.976984
Retina	0.944532	0.972938
Retina	0.951807	0.958904
Retina	0.958271	0.967826
Retina	0.975633	0.974412
Retina	0.966784	0.978136
Retina	0.972333	0.97276
Retina	0.970123	0.970286
Retina	0.967257	0.969193
Retina	0.97026	0.970165
Retina	0.95177	0.963474
Retina	0.972066	0.976075
Retina	0.96334	0.966532
Retina	0.974085	0.972172
Retina	0.966755	0.966561
Retina	0.96154	0.972234
Retina	0.962422	0.968617
Retina	0.955264	0.958937
Retina	0.970959	0.971506
Retina	0.937434	0.959043
Retina	0.955129	0.960601
Retina	0.969668	0.972386
Retina	0.971929	0.978109
Retina	0.954947	0.967341
Retina	0.961416	0.966199
Retina	0.954407	0.948155
Retina	0.966204	0.970444
Retina	0.948589	0.968387
Retina	0.965866	0.976402
Retina	0.963641	0.973549
Retina	0.954897	0.961686
Retina	0.963844	0.951552
Retina	0.969519	0.964327
Retina	0.966544	0.970532
Retina	0.978273	0.977849
Retina	0.966108	0.973557
Retina	0.96797	0.964138
Retina	0.942951	0.957178
Retina	0.941494	0.958286
Retina	0.952524	0.96614
Retina	0.955715	0.968453
Retina	0.949655	0.965113
Retina	0.925354	0.950261
Retina	0.965658	0.9686
Retina	0.944237	0.952696
Retina	0.946837	0.964171
Retina	0.935851	0.964434
Retina	0.953706	0.974008
Retina	0.921955	0.954974
Retina	0.925791	0.956653
Retina	0.946168	0.965187
Retina	0.932021	0.955846
Retina	0.907196	0.936751
Retina	0.957689	0.970521
Retina	0.914815	0.941163
Retina	0.932598	0.957838
Retina	0.921502	0.954327
Retina	0.9447	0.96181
Retina	0.961403	0.97403
Retina	0.967093	0.975503
Retina	0.970932	0.971217
Retina	0.958028	0.962831
Retina	0.952134	0.969517
Retina	0.963366	0.963024
Retina	0.965174	0.973393
Retina	0.966374	0.973976
Retina	0.965592	0.976182
Retina	0.971544	0.969468
Retina	0.965998	0.97667
Retina	0.961143	0.973594
Retina	0.954487	0.97329
Retina	0.967263	0.9749
Retina	0.964122	0.977906
Retina	0.979754	0.982279
Retina	0.959867	0.975567
Retina	0.958256	0.973662
Retina	0.974087	0.975564
Retina	0.962381	0.974611
Retina	0.970811	0.973264
Retina	0.933941	0.958028
Retina	0.958818	0.961954
Retina	0.964182	0.97142
Retina	0.966434	0.971772
Retina	0.960193	0.957956
Retina	0.973158	0.969982
Retina	0.966258	0.972691
Retina	0.969467	0.964718
Retina	0.943712	0.958404
Retina	0.962743	0.963485
Retina	0.956076	0.969146
Retina	0.954383	0.971066
Retina	0.961091	0.951914
Retina	0.948464	0.952958
Choroid	0.935683	0.959819
Choroid	0.947297	0.932639
Choroid	0.947322	0.942218
Choroid	0.936147	0.900075
Choroid	0.747063	0.768913
Choroid	0.903771	0.781499
Choroid	0.887497	0.868353
Choroid	0.547121	0.777984
Choroid	0.892604	0.772589
Choroid	0.803082	0.786809
Choroid	0.925998	0.81481
Choroid	0.855004	0.808339
Choroid	0.850552	0.896003
Choroid	0.763724	0.844108
Choroid	0.837209	0.75081
Choroid	0.838739	0.84171
Choroid	0.822838	0.879677
Choroid	0.756995	0.883741
Choroid	0.756666	0.85937
Choroid	0.864289	0.866118
Choroid	0.794271	0.700312
Choroid	0.73562	0.863872
Choroid	0.813863	0.783766
Choroid	0.887416	0.875753
Choroid	0.824771	0.836024
Choroid	0.828544	0.872707
Choroid	0.898834	0.841017
Choroid	0.919816	0.897464
Choroid	0.870481	0.874251
Choroid	0.885019	0.845945
Choroid	0.924367	0.887041
Choroid	0.910339	0.931052
Choroid	0.901811	0.857491
Choroid	0.903396	0.842431
Choroid	0.89617	0.878603
Choroid	0.876135	0.853701
Choroid	0.847949	0.824995
Choroid	0.93189	0.88734
Choroid	0.837039	0.824979
Choroid	0.914316	0.872689
Choroid	0.942456	0.916027
Choroid	0.898206	0.912449
Choroid	0.917099	0.912768
Choroid	0.916493	0.886163
Choroid	0.921524	0.873483
Choroid	0.875516	0.858872
Choroid	0.866078	0.819039
Choroid	0.880859	0.821789
Choroid	0.876818	0.842423
Choroid	0.845726	0.835052
Choroid	0.798885	0.814653
Choroid	0.891548	0.910659
Choroid	0.894889	0.822883
Choroid	0.931914	0.901484
Choroid	0.890005	0.831719
Choroid	0.880199	0.826366
Choroid	0.88895	0.853364
Choroid	0.938108	0.881798
Choroid	0.935247	0.851902
Choroid	0.924316	0.806566
Choroid	0.899526	0.940355
Choroid	0.873623	0.928825
Choroid	0.906959	0.952004
Choroid	0.887763	0.939628
Choroid	0.66174	0.854305
Choroid	0.720954	0.831789
Choroid	0.808839	0.847073
Choroid	0.742265	0.678529
Choroid	0.72197	0.820775
Choroid	0.81183	0.877763
Choroid	0.752524	0.822897
Choroid	0.844512	0.881011
Choroid	0.779799	0.853716
Choroid	0.829717	0.852788
Choroid	0.725962	0.858824
Choroid	0.815683	0.894356
Choroid	0.834119	0.868411
Choroid	0.773971	0.756091
Choroid	0.810788	0.813887
Choroid	0.621733	0.856198
Choroid	0.506896	0.808694
Choroid	0.72525	0.765356
Choroid	0.742147	0.841908
Choroid	0.847893	0.907455
Choroid	0.622959	0.816592
Choroid	0.875051	0.879141
Choroid	0.909941	0.906002
Choroid	0.933801	0.944771
Choroid	0.889467	0.948628
Choroid	0.876895	0.898606
Choroid	0.93529	0.890119
Choroid	0.943618	0.948815
Choroid	0.913721	0.935426
Choroid	0.937256	0.908662
Choroid	0.936294	0.94414
Choroid	0.848035	0.924772
Choroid	0.911581	0.886602
Choroid	0.901376	0.918602
Choroid	0.866945	0.929462
Choroid	0.91428	0.894158
Choroid	0.914102	0.931086
Choroid	0.911583	0.921115
Choroid	0.905442	0.939499
Choroid	0.857915	0.918324
Choroid	0.816185	0.861252
Choroid	0.876701	0.904318
Choroid	0.798948	0.884844
Choroid	0.789444	0.882174
Choroid	0.869247	0.852993
Choroid	0.804902	0.893867
Choroid	0.842569	0.859
Choroid	0.910272	0.934588
Choroid	0.762074	0.827712
Choroid	0.872621	0.919754
Choroid	0.851044	0.896414
Choroid	0.866266	0.903313
Choroid	0.722524	0.861953
Choroid	0.301722	0.910801
Choroid	0.212424	0.856859
Choroid	0.261648	0.832525
Choroid	0.888362	0.902151
Choroid	0.875707	0.916009
Choroid	0.900233	0.929579
Choroid	0.862306	0.920226
Choroid	0.501894	0.642854
Choroid	0.664111	0.796391
Choroid	0.798758	0.830251
Choroid	0.63595	0.777243
Choroid	0.656898	0.740047
Choroid	0.697336	0.800962
Choroid	0.76236	0.841333
Choroid	0.807037	0.841068
Choroid	0.731577	0.768676
Choroid	0.663104	0.769168
Choroid	0.695541	0.719503
Choroid	0.790402	0.838759
Choroid	0.774205	0.838513
Choroid	0.769567	0.821248
Choroid	0.701751	0.788896
Choroid	0.542758	0.598237
Choroid	0.561634	0.429539
Choroid	0.612159	0.654736
Choroid	0.628887	0.722424
Choroid	0.816706	0.864302
Choroid	0.533588	0.613798
Choroid	0.778004	0.842447
Choroid	0.927617	0.853607
Choroid	0.896914	0.92919
Choroid	0.83762	0.90237
Choroid	0.821459	0.921636
Choroid	0.923311	0.888423
Choroid	0.916807	0.950831
Choroid	0.845644	0.918144
Choroid	0.881162	0.892177
Choroid	0.906986	0.9231
Choroid	0.777428	0.868728
Choroid	0.821663	0.889769
Choroid	0.869647	0.934827
Choroid	0.796929	0.903633
Choroid	0.916613	0.876652
Choroid	0.900817	0.938209
Choroid	0.869814	0.920499
Choroid	0.863201	0.915241
Choroid	0.842059	0.911822
Choroid	0.826852	0.892983
Choroid	0.843756	0.898447
Choroid	0.752564	0.8475
Choroid	0.75196	0.825089
Choroid	0.838201	0.867927
Choroid	0.738584	0.823702
Choroid	0.7572	0.829321
Choroid	0.871039	0.919784
Choroid	0.75629	0.873009
Choroid	0.849354	0.892644
Choroid	0.805108	0.891578
Choroid	0.85195	0.835068
Choroid	0.703838	0.775015
Choroid	0.285386	0.320595
Choroid	0.217599	0.220963
Choroid	0.256414	0.290728
Sclera	0.978951	0.981637
Sclera	0.977294	0.968045
Sclera	0.979355	0.974939
Sclera	0.969107	0.945193
Sclera	0.904605	0.910031
Sclera	0.970667	0.930197
Sclera	0.968843	0.963511
Sclera	0.846387	0.922278
Sclera	0.971721	0.932615
Sclera	0.946246	0.936084
Sclera	0.982538	0.944987
Sclera	0.955392	0.938468
Sclera	0.967592	0.981934
Sclera	0.942492	0.967132
Sclera	0.963827	0.940473
Sclera	0.981355	0.984422
Sclera	0.978584	0.989925
Sclera	0.96089	0.988156
Sclera	0.960502	0.983345
Sclera	0.964931	0.966502
Sclera	0.953307	0.913038
Sclera	0.93601	0.969537
Sclera	0.935506	0.929624
Sclera	0.976985	0.977612
Sclera	0.944037	0.951827
Sclera	0.947405	0.967061
Sclera	0.978744	0.963726
Sclera	0.983127	0.980312
Sclera	0.971695	0.973264
Sclera	0.978212	0.971511
Sclera	0.984177	0.975256
Sclera	0.982942	0.987474
Sclera	0.976644	0.967579
Sclera	0.979665	0.964812
Sclera	0.982374	0.977443
Sclera	0.977897	0.973601
Sclera	0.973378	0.968763
Sclera	0.989086	0.980465
Sclera	0.969018	0.967367
Sclera	0.989608	0.977839
Sclera	0.988737	0.983948
Sclera	0.985515	0.989237
Sclera	0.983606	0.986606
Sclera	0.98734	0.976046
Sclera	0.991971	0.986591
Sclera	0.989923	0.989017
Sclera	0.988862	0.98424
Sclera	0.988602	0.983271
Sclera	0.99002	0.985463
Sclera	0.989098	0.988172
Sclera	0.983103	0.983972
Sclera	0.976838	0.978614
Sclera	0.97434	0.955825
Sclera	0.989386	0.983854
Sclera	0.990973	0.985311
Sclera	0.98811	0.982897
Sclera	0.992962	0.989218
Sclera	0.970872	0.947705
Sclera	0.975584	0.952468
Sclera	0.98058	0.939331
Sclera	0.952125	0.979321
Sclera	0.93842	0.971654
Sclera	0.962111	0.981191
Sclera	0.949452	0.969441
Sclera	0.913522	0.958485
Sclera	0.925515	0.950367
Sclera	0.95129	0.957896
Sclera	0.947914	0.916691
Sclera	0.924987	0.949622
Sclera	0.954844	0.972164
Sclera	0.926071	0.946278
Sclera	0.960541	0.968318
Sclera	0.96459	0.976358
Sclera	0.975626	0.972834
Sclera	0.945265	0.969872
Sclera	0.98132	0.98875
Sclera	0.987603	0.982649
Sclera	0.972986	0.961788
Sclera	0.980926	0.971269
Sclera	0.922722	0.963516
Sclera	0.885025	0.94242
Sclera	0.96095	0.945919
Sclera	0.934511	0.955655
Sclera	0.976588	0.98146
Sclera	0.91147	0.952111
Sclera	0.973122	0.969387
Sclera	0.981379	0.98149
Sclera	0.988936	0.990455
Sclera	0.984786	0.993741
Sclera	0.981805	0.984507
Sclera	0.98783	0.977679
Sclera	0.989706	0.992265
Sclera	0.984471	0.98822
Sclera	0.989024	0.982622
Sclera	0.991679	0.993482
Sclera	0.976525	0.990564
Sclera	0.987699	0.983199
Sclera	0.985615	0.987986
Sclera	0.977979	0.989613
Sclera	0.986938	0.983158
Sclera	0.982764	0.989173
Sclera	0.985691	0.990698
Sclera	0.986394	0.991508
Sclera	0.975797	0.986721
Sclera	0.979459	0.98585
Sclera	0.990135	0.994089
Sclera	0.98805	0.993615
Sclera	0.982954	0.992668
Sclera	0.990149	0.987031
Sclera	0.987499	0.994295
Sclera	0.991694	0.992064
Sclera	0.98265	0.988536
Sclera	0.941962	0.961857
Sclera	0.977908	0.987238
Sclera	0.991507	0.991853
Sclera	0.99003	0.992008
Sclera	0.976215	0.988633
Sclera	0.750129	0.96522
Sclera	0.748948	0.952346
Sclera	0.776356	0.944778
Sclera	0.950045	0.957369
Sclera	0.936448	0.96212
Sclera	0.954958	0.970315
Sclera	0.929042	0.969827
Sclera	0.826377	0.904861
Sclera	0.902788	0.954949
Sclera	0.947978	0.960861
Sclera	0.878164	0.941939
Sclera	0.903462	0.937854
Sclera	0.914073	0.95387
Sclera	0.927728	0.961667
Sclera	0.945262	0.961008
Sclera	0.944497	0.951593
Sclera	0.925955	0.95411
Sclera	0.938415	0.941315
Sclera	0.983265	0.98348
Sclera	0.982445	0.985563
Sclera	0.968601	0.974676
Sclera	0.959223	0.972579
Sclera	0.891631	0.909569
Sclera	0.908838	0.837271
Sclera	0.920307	0.929765
Sclera	0.881776	0.926492
Sclera	0.973405	0.97661
Sclera	0.863677	0.903099
Sclera	0.938151	0.959035
Sclera	0.986044	0.967015
Sclera	0.979666	0.988023
Sclera	0.968473	0.983975
Sclera	0.967714	0.988782
Sclera	0.984962	0.976106
Sclera	0.985138	0.991549
Sclera	0.966329	0.984464
Sclera	0.975249	0.978525
Sclera	0.984646	0.988975
Sclera	0.958847	0.979544
Sclera	0.969581	0.982943
Sclera	0.978308	0.990696
Sclera	0.960016	0.98504
Sclera	0.986787	0.978204
Sclera	0.978273	0.988743
Sclera	0.977265	0.986502
Sclera	0.977097	0.985968
Sclera	0.965564	0.985032
Sclera	0.980088	0.989164
Sclera	0.986238	0.992741
Sclera	0.981219	0.990969
Sclera	0.975615	0.987127
Sclera	0.986057	0.98958
Sclera	0.98132	0.990162
Sclera	0.980298	0.98988
Sclera	0.968752	0.983488
Sclera	0.936983	0.974157
Sclera	0.971128	0.983733
Sclera	0.985711	0.995243
Sclera	0.987659	0.987048
Sclera	0.974686	0.982378
Sclera	0.728746	0.768959
Sclera	0.757052	0.785053
Sclera	0.77188	0.821734

## Sheet: EO_Intragroup
Grader 1	Grader 2	Image ID	Vitreous	Retina	Choroid	Sclera
eo_2_run_1	eo_1_run_1	1	0.995113	0.964036	0.935683	0.978951
eo_2_run_1	eo_1_run_1	2	0.994461	0.972076	0.947297	0.977294
eo_2_run_1	eo_1_run_1	3	0.99514	0.970818	0.947322	0.979355
eo_2_run_1	eo_1_run_1	4	0.994805	0.97249	0.936147	0.969107
eo_2_run_1	eo_1_run_1	5	0.991987	0.959202	0.747063	0.904605
eo_2_run_1	eo_1_run_1	6	0.993241	0.972363	0.903771	0.970667
eo_2_run_1	eo_1_run_1	7	0.990115	0.964756	0.887497	0.968843
eo_2_run_1	eo_1_run_1	8	0.992388	0.973709	0.547121	0.846387
eo_2_run_1	eo_1_run_1	9	0.991704	0.961752	0.892604	0.971721
eo_2_run_1	eo_1_run_1	10	0.991753	0.940614	0.803082	0.946246
eo_2_run_1	eo_1_run_1	11	0.992374	0.959394	0.925998	0.982538
eo_2_run_1	eo_1_run_1	12	0.985596	0.952554	0.855004	0.955392
eo_2_run_1	eo_1_run_1	13	0.986747	0.958963	0.850552	0.967592
eo_2_run_1	eo_1_run_1	14	0.987887	0.96319	0.763724	0.942492
eo_2_run_1	eo_1_run_1	15	0.990349	0.965412	0.837209	0.963827
eo_2_run_1	eo_1_run_1	16	0.991945	0.960226	0.838739	0.981355
eo_2_run_1	eo_1_run_1	17	0.989915	0.958213	0.822838	0.978584
eo_2_run_1	eo_1_run_1	18	0.990188	0.966189	0.756995	0.96089
eo_2_run_1	eo_1_run_1	19	0.990625	0.958534	0.756666	0.960502
eo_2_run_1	eo_1_run_1	20	0.993701	0.962677	0.864289	0.964931
eo_2_run_1	eo_1_run_1	21	0.991405	0.953593	0.794271	0.953307
eo_2_run_1	eo_1_run_1	22	0.986792	0.957755	0.73562	0.93601
eo_2_run_1	eo_1_run_1	23	0.990026	0.962976	0.813863	0.935506
eo_2_run_1	eo_1_run_1	24	0.992172	0.964917	0.887416	0.976985
eo_2_run_1	eo_1_run_1	25	0.9905	0.967327	0.824771	0.944037
eo_2_run_1	eo_1_run_1	26	0.99178	0.97164	0.828544	0.947405
eo_2_run_1	eo_1_run_1	27	0.993572	0.964368	0.898834	0.978744
eo_2_run_1	eo_1_run_1	28	0.995936	0.977242	0.919816	0.983127
eo_2_run_1	eo_1_run_1	29	0.995452	0.976037	0.870481	0.971695
eo_2_run_1	eo_1_run_1	30	0.994692	0.963631	0.885019	0.978212
eo_2_run_1	eo_1_run_1	31	0.994404	0.96874	0.924367	0.984177
eo_2_run_1	eo_1_run_1	32	0.996269	0.968195	0.910339	0.982942
eo_2_run_1	eo_1_run_1	33	0.994915	0.976015	0.901811	0.976644
eo_2_run_1	eo_1_run_1	34	0.99646	0.971324	0.903396	0.979665
eo_2_run_1	eo_1_run_1	35	0.995406	0.972461	0.89617	0.982374
eo_2_run_1	eo_1_run_1	36	0.995379	0.970531	0.876135	0.977897
eo_2_run_1	eo_1_run_1	37	0.995868	0.971316	0.847949	0.973378
eo_2_run_1	eo_1_run_1	38	0.996152	0.972086	0.93189	0.989086
eo_2_run_1	eo_1_run_1	39	0.995235	0.965699	0.837039	0.969018
eo_2_run_1	eo_1_run_1	40	0.996841	0.956047	0.914316	0.989608
eo_2_run_1	eo_1_run_1	41	0.990224	0.972121	0.942456	0.988737
eo_2_run_1	eo_1_run_1	42	0.993978	0.959781	0.898206	0.985515
eo_2_run_1	eo_1_run_1	43	0.992544	0.972352	0.917099	0.983606
eo_2_run_1	eo_1_run_1	44	0.990255	0.959701	0.916493	0.98734
eo_2_run_1	eo_1_run_1	45	0.994787	0.969943	0.921524	0.991971
eo_2_run_1	eo_1_run_1	46	0.995148	0.96997	0.875516	0.989923
eo_2_run_1	eo_1_run_1	47	0.992393	0.954792	0.866078	0.988862
eo_2_run_1	eo_1_run_1	48	0.99481	0.970004	0.880859	0.988602
eo_2_run_1	eo_1_run_1	49	0.995438	0.966593	0.876818	0.99002
eo_2_run_1	eo_1_run_1	50	0.994372	0.969668	0.845726	0.989098
eo_2_run_1	eo_1_run_1	51	0.995542	0.9668	0.798885	0.983103
eo_2_run_1	eo_1_run_1	52	0.994944	0.961387	0.891548	0.976838
eo_2_run_1	eo_1_run_1	53	0.995421	0.958231	0.894889	0.97434
eo_2_run_1	eo_1_run_1	54	0.995706	0.968301	0.931914	0.989386
eo_2_run_1	eo_1_run_1	55	0.994626	0.964339	0.890005	0.990973
eo_2_run_1	eo_1_run_1	56	0.995527	0.975489	0.880199	0.98811
eo_2_run_1	eo_1_run_1	57	0.996128	0.963864	0.88895	0.992962
eo_2_run_1	eo_1_run_1	58	0.995916	0.978542	0.938108	0.970872
eo_2_run_1	eo_1_run_1	59	0.995759	0.97459	0.935247	0.975584
eo_2_run_1	eo_1_run_1	60	0.995934	0.951659	0.924316	0.98058
eo_2_run_1	eo_3_run_1	1	0.991375	0.972582	0.899526	0.952125
eo_2_run_1	eo_3_run_1	2	0.99448	0.970945	0.873623	0.93842
eo_2_run_1	eo_3_run_1	3	0.992113	0.957226	0.906959	0.962111
eo_2_run_1	eo_3_run_1	4	0.995157	0.964301	0.887763	0.949452
eo_2_run_1	eo_3_run_1	5	0.991056	0.95426	0.66174	0.913522
eo_2_run_1	eo_3_run_1	6	0.992128	0.955185	0.720954	0.925515
eo_2_run_1	eo_3_run_1	7	0.992126	0.958765	0.808839	0.95129
eo_2_run_1	eo_3_run_1	8	0.989365	0.952776	0.742265	0.947914
eo_2_run_1	eo_3_run_1	9	0.992065	0.963937	0.72197	0.924987
eo_2_run_1	eo_3_run_1	10	0.986225	0.954755	0.81183	0.954844
eo_2_run_1	eo_3_run_1	11	0.992348	0.964608	0.752524	0.926071
eo_2_run_1	eo_3_run_1	12	0.983692	0.943146	0.844512	0.960541
eo_2_run_1	eo_3_run_1	13	0.983535	0.929551	0.779799	0.96459
eo_2_run_1	eo_3_run_1	14	0.986553	0.946675	0.829717	0.975626
eo_2_run_1	eo_3_run_1	15	0.990042	0.962363	0.725962	0.945265
eo_2_run_1	eo_3_run_1	16	0.985893	0.947597	0.815683	0.98132
eo_2_run_1	eo_3_run_1	17	0.988803	0.948858	0.834119	0.987603
eo_2_run_1	eo_3_run_1	18	0.984988	0.95011	0.773971	0.972986
eo_2_run_1	eo_3_run_1	19	0.98784	0.949918	0.810788	0.980926
eo_2_run_1	eo_3_run_1	20	0.99146	0.925346	0.621733	0.922722
eo_2_run_1	eo_3_run_1	21	0.987615	0.955377	0.506896	0.885025
eo_2_run_1	eo_3_run_1	22	0.984413	0.925161	0.72525	0.96095
eo_2_run_1	eo_3_run_1	23	0.987676	0.945765	0.742147	0.934511
eo_2_run_1	eo_3_run_1	24	0.985345	0.932944	0.847893	0.976588
eo_2_run_1	eo_3_run_1	25	0.983575	0.932507	0.622959	0.91147
eo_2_run_1	eo_3_run_1	26	0.98869	0.956917	0.875051	0.973122
eo_2_run_1	eo_3_run_1	27	0.994581	0.970304	0.909941	0.981379
eo_2_run_1	eo_3_run_1	28	0.996249	0.972936	0.933801	0.988936
eo_2_run_1	eo_3_run_1	29	0.991835	0.944532	0.889467	0.984786
eo_2_run_1	eo_3_run_1	30	0.994266	0.951807	0.876895	0.981805
eo_2_run_1	eo_3_run_1	31	0.990616	0.958271	0.93529	0.98783
eo_2_run_1	eo_3_run_1	32	0.995459	0.975633	0.943618	0.989706
eo_2_run_1	eo_3_run_1	33	0.99483	0.966784	0.913721	0.984471
eo_2_run_1	eo_3_run_1	34	0.996008	0.972333	0.937256	0.989024
eo_2_run_1	eo_3_run_1	35	0.994551	0.970123	0.936294	0.991679
eo_2_run_1	eo_3_run_1	36	0.995183	0.967257	0.848035	0.976525
eo_2_run_1	eo_3_run_1	37	0.993707	0.97026	0.911581	0.987699
eo_2_run_1	eo_3_run_1	38	0.99114	0.95177	0.901376	0.985615
eo_2_run_1	eo_3_run_1	39	0.99508	0.972066	0.866945	0.977979
eo_2_run_1	eo_3_run_1	40	0.994495	0.96334	0.91428	0.986938
eo_2_run_1	eo_3_run_1	41	0.992431	0.974085	0.914102	0.982764
eo_2_run_1	eo_3_run_1	42	0.990752	0.966755	0.911583	0.985691
eo_2_run_1	eo_3_run_1	43	0.992067	0.96154	0.905442	0.986394
eo_2_run_1	eo_3_run_1	44	0.992868	0.962422	0.857915	0.975797
eo_2_run_1	eo_3_run_1	45	0.992598	0.955264	0.816185	0.979459
eo_2_run_1	eo_3_run_1	46	0.9939	0.970959	0.876701	0.990135
eo_2_run_1	eo_3_run_1	47	0.994544	0.937434	0.798948	0.98805
eo_2_run_1	eo_3_run_1	48	0.994853	0.955129	0.789444	0.982954
eo_2_run_1	eo_3_run_1	49	0.996305	0.969668	0.869247	0.990149
eo_2_run_1	eo_3_run_1	50	0.995351	0.971929	0.804902	0.987499
eo_2_run_1	eo_3_run_1	51	0.994641	0.954947	0.842569	0.991694
eo_2_run_1	eo_3_run_1	52	0.993457	0.961416	0.910272	0.98265
eo_2_run_1	eo_3_run_1	53	0.995983	0.954407	0.762074	0.941962
eo_2_run_1	eo_3_run_1	54	0.995636	0.966204	0.872621	0.977908
eo_2_run_1	eo_3_run_1	55	0.994677	0.948589	0.851044	0.991507
eo_2_run_1	eo_3_run_1	56	0.996023	0.965866	0.866266	0.99003
eo_2_run_1	eo_3_run_1	57	0.994629	0.963641	0.722524	0.976215
eo_2_run_1	eo_3_run_1	58	0.996036	0.954897	0.301722	0.750129
eo_2_run_1	eo_3_run_1	59	0.995194	0.963844	0.212424	0.748948
eo_2_run_1	eo_3_run_1	60	0.995085	0.969519	0.261648	0.776356
eo_3_run_1	eo_1_run_1	1	0.992943	0.966544	0.888362	0.950045
eo_3_run_1	eo_1_run_1	2	0.995661	0.978273	0.875707	0.936448
eo_3_run_1	eo_1_run_1	3	0.993308	0.966108	0.900233	0.954958
eo_3_run_1	eo_1_run_1	4	0.994635	0.96797	0.862306	0.929042
eo_3_run_1	eo_1_run_1	5	0.9912	0.942951	0.501894	0.826377
eo_3_run_1	eo_1_run_1	6	0.990221	0.941494	0.664111	0.902788
eo_3_run_1	eo_1_run_1	7	0.990453	0.952524	0.798758	0.947978
eo_3_run_1	eo_1_run_1	8	0.99228	0.955715	0.63595	0.878164
eo_3_run_1	eo_1_run_1	9	0.993379	0.949655	0.656898	0.903462
eo_3_run_1	eo_1_run_1	10	0.985483	0.925354	0.697336	0.914073
eo_3_run_1	eo_1_run_1	11	0.991578	0.965658	0.76236	0.927728
eo_3_run_1	eo_1_run_1	12	0.991845	0.944237	0.807037	0.945262
eo_3_run_1	eo_1_run_1	13	0.987752	0.946837	0.731577	0.944497
eo_3_run_1	eo_1_run_1	14	0.988004	0.935851	0.663104	0.925955
eo_3_run_1	eo_1_run_1	15	0.991814	0.953706	0.695541	0.938415
eo_3_run_1	eo_1_run_1	16	0.98656	0.921955	0.790402	0.983265
eo_3_run_1	eo_1_run_1	17	0.990652	0.925791	0.774205	0.982445
eo_3_run_1	eo_1_run_1	18	0.988386	0.946168	0.769567	0.968601
eo_3_run_1	eo_1_run_1	19	0.990764	0.932021	0.701751	0.959223
eo_3_run_1	eo_1_run_1	20	0.992068	0.907196	0.542758	0.891631
eo_3_run_1	eo_1_run_1	21	0.992312	0.957689	0.561634	0.908838
eo_3_run_1	eo_1_run_1	22	0.988828	0.914815	0.612159	0.920307
eo_3_run_1	eo_1_run_1	23	0.987631	0.932598	0.628887	0.881776
eo_3_run_1	eo_1_run_1	24	0.988433	0.921502	0.816706	0.973405
eo_3_run_1	eo_1_run_1	25	0.989929	0.9447	0.533588	0.863677
eo_3_run_1	eo_1_run_1	26	0.994379	0.961403	0.778004	0.938151
eo_3_run_1	eo_1_run_1	27	0.995477	0.967093	0.927617	0.986044
eo_3_run_1	eo_1_run_1	28	0.996521	0.970932	0.896914	0.979666
eo_3_run_1	eo_1_run_1	29	0.994829	0.958028	0.83762	0.968473
eo_3_run_1	eo_1_run_1	30	0.994738	0.952134	0.821459	0.967714
eo_3_run_1	eo_1_run_1	31	0.994407	0.963366	0.923311	0.984962
eo_3_run_1	eo_1_run_1	32	0.996065	0.965174	0.916807	0.985138
eo_3_run_1	eo_1_run_1	33	0.997161	0.966374	0.845644	0.966329
eo_3_run_1	eo_1_run_1	34	0.996588	0.965592	0.881162	0.975249
eo_3_run_1	eo_1_run_1	35	0.995317	0.971544	0.906986	0.984646
eo_3_run_1	eo_1_run_1	36	0.994687	0.965998	0.777428	0.958847
eo_3_run_1	eo_1_run_1	37	0.994001	0.961143	0.821663	0.969581
eo_3_run_1	eo_1_run_1	38	0.992802	0.954487	0.869647	0.978308
eo_3_run_1	eo_1_run_1	39	0.995459	0.967263	0.796929	0.960016
eo_3_run_1	eo_1_run_1	40	0.994933	0.964122	0.916613	0.986787
eo_3_run_1	eo_1_run_1	41	0.99553	0.979754	0.900817	0.978273
eo_3_run_1	eo_1_run_1	42	0.99267	0.959867	0.869814	0.977265
eo_3_run_1	eo_1_run_1	43	0.994756	0.958256	0.863201	0.977097
eo_3_run_1	eo_1_run_1	44	0.993211	0.974087	0.842059	0.965564
eo_3_run_1	eo_1_run_1	45	0.992493	0.962381	0.826852	0.980088
eo_3_run_1	eo_1_run_1	46	0.995327	0.970811	0.843756	0.986238
eo_3_run_1	eo_1_run_1	47	0.993399	0.933941	0.752564	0.981219
eo_3_run_1	eo_1_run_1	48	0.994509	0.958818	0.75196	0.975615
eo_3_run_1	eo_1_run_1	49	0.994598	0.964182	0.838201	0.986057
eo_3_run_1	eo_1_run_1	50	0.996164	0.966434	0.738584	0.98132
eo_3_run_1	eo_1_run_1	51	0.994978	0.960193	0.7572	0.980298
eo_3_run_1	eo_1_run_1	52	0.995753	0.973158	0.871039	0.968752
eo_3_run_1	eo_1_run_1	53	0.996332	0.966258	0.75629	0.936983
eo_3_run_1	eo_1_run_1	54	0.996317	0.969467	0.849354	0.971128
eo_3_run_1	eo_1_run_1	55	0.99516	0.943712	0.805108	0.985711
eo_3_run_1	eo_1_run_1	56	0.995354	0.962743	0.85195	0.987659
eo_3_run_1	eo_1_run_1	57	0.995038	0.956076	0.703838	0.974686
eo_3_run_1	eo_1_run_1	58	0.995175	0.954383	0.285386	0.728746
eo_3_run_1	eo_1_run_1	59	0.995441	0.961091	0.217599	0.757052
eo_3_run_1	eo_1_run_1	60	0.996329	0.948464	0.256414	0.77188

## Sheet: EO_CNN
Grader 1	Grader 2	Image ID	Vitreous	Retina	Choroid	Sclera
prediction_cnn_training_12	eo_1_run_1	1	0.996584	0.984949	0.959819	0.981637
prediction_cnn_training_12	eo_1_run_1	2	0.995718	0.976839	0.932639	0.968045
prediction_cnn_training_12	eo_1_run_1	3	0.995876	0.976271	0.942218	0.974939
prediction_cnn_training_12	eo_1_run_1	4	0.994837	0.976808	0.900075	0.945193
prediction_cnn_training_12	eo_1_run_1	5	0.993599	0.972174	0.768913	0.910031
prediction_cnn_training_12	eo_1_run_1	6	0.994591	0.973682	0.781499	0.930197
prediction_cnn_training_12	eo_1_run_1	7	0.9907	0.970188	0.868353	0.963511
prediction_cnn_training_12	eo_1_run_1	8	0.995344	0.972846	0.777984	0.922278
prediction_cnn_training_12	eo_1_run_1	9	0.992982	0.96875	0.772589	0.932615
prediction_cnn_training_12	eo_1_run_1	10	0.993727	0.959365	0.786809	0.936084
prediction_cnn_training_12	eo_1_run_1	11	0.99336	0.9667	0.81481	0.944987
prediction_cnn_training_12	eo_1_run_1	12	0.99024	0.96433	0.808339	0.938468
prediction_cnn_training_12	eo_1_run_1	13	0.991558	0.959001	0.896003	0.981934
prediction_cnn_training_12	eo_1_run_1	14	0.991502	0.956256	0.844108	0.967132
prediction_cnn_training_12	eo_1_run_1	15	0.994208	0.965998	0.75081	0.940473
prediction_cnn_training_12	eo_1_run_1	16	0.994116	0.956465	0.84171	0.984422
prediction_cnn_training_12	eo_1_run_1	17	0.994757	0.960188	0.879677	0.989925
prediction_cnn_training_12	eo_1_run_1	18	0.992412	0.958565	0.883741	0.988156
prediction_cnn_training_12	eo_1_run_1	19	0.99321	0.955678	0.85937	0.983345
prediction_cnn_training_12	eo_1_run_1	20	0.995905	0.962709	0.866118	0.966502
prediction_cnn_training_12	eo_1_run_1	21	0.994602	0.957416	0.700312	0.913038
prediction_cnn_training_12	eo_1_run_1	22	0.992632	0.961901	0.863872	0.969537
prediction_cnn_training_12	eo_1_run_1	23	0.992654	0.954969	0.783766	0.929624
prediction_cnn_training_12	eo_1_run_1	24	0.993263	0.956016	0.875753	0.977612
prediction_cnn_training_12	eo_1_run_1	25	0.994369	0.965127	0.836024	0.951827
prediction_cnn_training_12	eo_1_run_1	26	0.995232	0.967712	0.872707	0.967061
prediction_cnn_training_12	eo_1_run_1	27	0.996014	0.974029	0.841017	0.963726
prediction_cnn_training_12	eo_1_run_1	28	0.995188	0.965613	0.897464	0.980312
prediction_cnn_training_12	eo_1_run_1	29	0.996275	0.976775	0.874251	0.973264
prediction_cnn_training_12	eo_1_run_1	30	0.996232	0.962891	0.845945	0.971511
prediction_cnn_training_12	eo_1_run_1	31	0.994718	0.96857	0.887041	0.975256
prediction_cnn_training_12	eo_1_run_1	32	0.996025	0.97016	0.931052	0.987474
prediction_cnn_training_12	eo_1_run_1	33	0.995693	0.969517	0.857491	0.967579
prediction_cnn_training_12	eo_1_run_1	34	0.995657	0.968518	0.842431	0.964812
prediction_cnn_training_12	eo_1_run_1	35	0.995086	0.977355	0.878603	0.977443
prediction_cnn_training_12	eo_1_run_1	36	0.994674	0.968606	0.853701	0.973601
prediction_cnn_training_12	eo_1_run_1	37	0.994149	0.962709	0.824995	0.968763
prediction_cnn_training_12	eo_1_run_1	38	0.994519	0.965615	0.88734	0.980465
prediction_cnn_training_12	eo_1_run_1	39	0.994703	0.960545	0.824979	0.967367
prediction_cnn_training_12	eo_1_run_1	40	0.99477	0.965739	0.872689	0.977839
prediction_cnn_training_12	eo_1_run_1	41	0.994266	0.97367	0.916027	0.983948
prediction_cnn_training_12	eo_1_run_1	42	0.996656	0.964788	0.912449	0.989237
prediction_cnn_training_12	eo_1_run_1	43	0.994687	0.966204	0.912768	0.986606
prediction_cnn_training_12	eo_1_run_1	44	0.995695	0.980061	0.886163	0.976046
prediction_cnn_training_12	eo_1_run_1	45	0.995188	0.967578	0.873483	0.986591
prediction_cnn_training_12	eo_1_run_1	46	0.996048	0.968213	0.858872	0.989017
prediction_cnn_training_12	eo_1_run_1	47	0.994698	0.96065	0.819039	0.98424
prediction_cnn_training_12	eo_1_run_1	48	0.994719	0.963483	0.821789	0.983271
prediction_cnn_training_12	eo_1_run_1	49	0.995702	0.970462	0.842423	0.985463
prediction_cnn_training_12	eo_1_run_1	50	0.995956	0.974565	0.835052	0.988172
prediction_cnn_training_12	eo_1_run_1	51	0.995495	0.972204	0.814653	0.983972
prediction_cnn_training_12	eo_1_run_1	52	0.994333	0.970628	0.910659	0.978614
prediction_cnn_training_12	eo_1_run_1	53	0.996444	0.963489	0.822883	0.955825
prediction_cnn_training_12	eo_1_run_1	54	0.995682	0.964211	0.901484	0.983854
prediction_cnn_training_12	eo_1_run_1	55	0.9946	0.958757	0.831719	0.985311
prediction_cnn_training_12	eo_1_run_1	56	0.995954	0.971998	0.826366	0.982897
prediction_cnn_training_12	eo_1_run_1	57	0.995495	0.963586	0.853364	0.989218
prediction_cnn_training_12	eo_1_run_1	58	0.995005	0.962665	0.881798	0.947705
prediction_cnn_training_12	eo_1_run_1	59	0.996095	0.947668	0.851902	0.952468
prediction_cnn_training_12	eo_1_run_1	60	0.997202	0.945483	0.806566	0.939331
prediction_cnn_training_12	eo_2_run_1	1	0.995394	0.969063	0.940355	0.979321
prediction_cnn_training_12	eo_2_run_1	2	0.996595	0.969406	0.928825	0.971654
prediction_cnn_training_12	eo_2_run_1	3	0.995707	0.974679	0.952004	0.981191
prediction_cnn_training_12	eo_2_run_1	4	0.993498	0.976337	0.939628	0.969441
prediction_cnn_training_12	eo_2_run_1	5	0.993148	0.966762	0.854305	0.958485
prediction_cnn_training_12	eo_2_run_1	6	0.994211	0.977054	0.831789	0.950367
prediction_cnn_training_12	eo_2_run_1	7	0.993846	0.974183	0.847073	0.957896
prediction_cnn_training_12	eo_2_run_1	8	0.99387	0.972141	0.678529	0.916691
prediction_cnn_training_12	eo_2_run_1	9	0.993676	0.976299	0.820775	0.949622
prediction_cnn_training_12	eo_2_run_1	10	0.993413	0.965405	0.877763	0.972164
prediction_cnn_training_12	eo_2_run_1	11	0.995573	0.978318	0.822897	0.946278
prediction_cnn_training_12	eo_2_run_1	12	0.989856	0.96631	0.881011	0.968318
prediction_cnn_training_12	eo_2_run_1	13	0.992747	0.948289	0.853716	0.976358
prediction_cnn_training_12	eo_2_run_1	14	0.993309	0.967601	0.852788	0.972834
prediction_cnn_training_12	eo_2_run_1	15	0.991004	0.970378	0.858824	0.969872
prediction_cnn_training_12	eo_2_run_1	16	0.994711	0.977211	0.894356	0.98875
prediction_cnn_training_12	eo_2_run_1	17	0.990762	0.975467	0.868411	0.982649
prediction_cnn_training_12	eo_2_run_1	18	0.990282	0.968878	0.756091	0.961788
prediction_cnn_training_12	eo_2_run_1	19	0.990855	0.971774	0.813887	0.971269
prediction_cnn_training_12	eo_2_run_1	20	0.993392	0.9657	0.856198	0.963516
prediction_cnn_training_12	eo_2_run_1	21	0.992936	0.972093	0.808694	0.94242
prediction_cnn_training_12	eo_2_run_1	22	0.991055	0.970265	0.765356	0.945919
prediction_cnn_training_12	eo_2_run_1	23	0.993604	0.969731	0.841908	0.955655
prediction_cnn_training_12	eo_2_run_1	24	0.990274	0.965837	0.907455	0.98146
prediction_cnn_training_12	eo_2_run_1	25	0.988774	0.953353	0.816592	0.952111
prediction_cnn_training_12	eo_2_run_1	26	0.992414	0.970364	0.879141	0.969387
prediction_cnn_training_12	eo_2_run_1	27	0.995743	0.976154	0.906002	0.98149
prediction_cnn_training_12	eo_2_run_1	28	0.996082	0.976984	0.944771	0.990455
prediction_cnn_training_12	eo_2_run_1	29	0.996917	0.972938	0.948628	0.993741
prediction_cnn_training_12	eo_2_run_1	30	0.994329	0.958904	0.898606	0.984507
prediction_cnn_training_12	eo_2_run_1	31	0.995623	0.967826	0.890119	0.977679
prediction_cnn_training_12	eo_2_run_1	32	0.996982	0.974412	0.948815	0.992265
prediction_cnn_training_12	eo_2_run_1	33	0.996988	0.978136	0.935426	0.98822
prediction_cnn_training_12	eo_2_run_1	34	0.995886	0.97276	0.908662	0.982622
prediction_cnn_training_12	eo_2_run_1	35	0.994634	0.970286	0.94414	0.993482
prediction_cnn_training_12	eo_2_run_1	36	0.995885	0.969193	0.924772	0.990564
prediction_cnn_training_12	eo_2_run_1	37	0.995177	0.970165	0.886602	0.983199
prediction_cnn_training_12	eo_2_run_1	38	0.993921	0.963474	0.918602	0.987986
prediction_cnn_training_12	eo_2_run_1	39	0.995618	0.976075	0.929462	0.989613
prediction_cnn_training_12	eo_2_run_1	40	0.994689	0.966532	0.894158	0.983158
prediction_cnn_training_12	eo_2_run_1	41	0.994071	0.972172	0.931086	0.989173
prediction_cnn_training_12	eo_2_run_1	42	0.994801	0.966561	0.921115	0.990698
prediction_cnn_training_12	eo_2_run_1	43	0.993887	0.972234	0.939499	0.991508
prediction_cnn_training_12	eo_2_run_1	44	0.991532	0.968617	0.918324	0.986721
prediction_cnn_training_12	eo_2_run_1	45	0.994515	0.958937	0.861252	0.98585
prediction_cnn_training_12	eo_2_run_1	46	0.995796	0.971506	0.904318	0.994089
prediction_cnn_training_12	eo_2_run_1	47	0.996041	0.959043	0.884844	0.993615
prediction_cnn_training_12	eo_2_run_1	48	0.995178	0.960601	0.882174	0.992668
prediction_cnn_training_12	eo_2_run_1	49	0.995933	0.972386	0.852993	0.987031
prediction_cnn_training_12	eo_2_run_1	50	0.996905	0.978109	0.893867	0.994295
prediction_cnn_training_12	eo_2_run_1	51	0.997386	0.967341	0.859	0.992064
prediction_cnn_training_12	eo_2_run_1	52	0.995134	0.966199	0.934588	0.988536
prediction_cnn_training_12	eo_2_run_1	53	0.996566	0.948155	0.827712	0.961857
prediction_cnn_training_12	eo_2_run_1	54	0.995999	0.970444	0.919754	0.987238
prediction_cnn_training_12	eo_2_run_1	55	0.994005	0.968387	0.896414	0.991853
prediction_cnn_training_12	eo_2_run_1	56	0.995596	0.976402	0.903313	0.992008
prediction_cnn_training_12	eo_2_run_1	57	0.995432	0.973549	0.861953	0.988633
prediction_cnn_training_12	eo_2_run_1	58	0.995362	0.961686	0.910801	0.96522
prediction_cnn_training_12	eo_2_run_1	59	0.995953	0.951552	0.856859	0.952346
prediction_cnn_training_12	eo_2_run_1	60	0.995855	0.964327	0.832525	0.944778
prediction_cnn_training_12	eo_3_run_1	1	0.993952	0.970532	0.902151	0.957369
prediction_cnn_training_12	eo_3_run_1	2	0.996137	0.977849	0.916009	0.96212
prediction_cnn_training_12	eo_3_run_1	3	0.994959	0.973557	0.929579	0.970315
prediction_cnn_training_12	eo_3_run_1	4	0.99446	0.964138	0.920226	0.969827
prediction_cnn_training_12	eo_3_run_1	5	0.990948	0.957178	0.642854	0.904861
prediction_cnn_training_12	eo_3_run_1	6	0.993098	0.958286	0.796391	0.954949
prediction_cnn_training_12	eo_3_run_1	7	0.995111	0.96614	0.830251	0.960861
prediction_cnn_training_12	eo_3_run_1	8	0.992744	0.968453	0.777243	0.941939
prediction_cnn_training_12	eo_3_run_1	9	0.993329	0.965113	0.740047	0.937854
prediction_cnn_training_12	eo_3_run_1	10	0.98647	0.950261	0.800962	0.95387
prediction_cnn_training_12	eo_3_run_1	11	0.993334	0.9686	0.841333	0.961667
prediction_cnn_training_12	eo_3_run_1	12	0.98943	0.952696	0.841068	0.961008
prediction_cnn_training_12	eo_3_run_1	13	0.987344	0.964171	0.768676	0.951593
prediction_cnn_training_12	eo_3_run_1	14	0.988243	0.964434	0.769168	0.95411
prediction_cnn_training_12	eo_3_run_1	15	0.99224	0.974008	0.719503	0.941315
prediction_cnn_training_12	eo_3_run_1	16	0.987455	0.954974	0.838759	0.98348
prediction_cnn_training_12	eo_3_run_1	17	0.991907	0.956653	0.838513	0.985563
prediction_cnn_training_12	eo_3_run_1	18	0.98954	0.965187	0.821248	0.974676
prediction_cnn_training_12	eo_3_run_1	19	0.989472	0.955846	0.788896	0.972579
prediction_cnn_training_12	eo_3_run_1	20	0.993823	0.936751	0.598237	0.909569
prediction_cnn_training_12	eo_3_run_1	21	0.992306	0.970521	0.429539	0.837271
prediction_cnn_training_12	eo_3_run_1	22	0.989662	0.941163	0.654736	0.929765
prediction_cnn_training_12	eo_3_run_1	23	0.989151	0.957838	0.722424	0.926492
prediction_cnn_training_12	eo_3_run_1	24	0.991676	0.954327	0.864302	0.97661
prediction_cnn_training_12	eo_3_run_1	25	0.991592	0.96181	0.613798	0.903099
prediction_cnn_training_12	eo_3_run_1	26	0.993499	0.97403	0.842447	0.959035
prediction_cnn_training_12	eo_3_run_1	27	0.995113	0.975503	0.853607	0.967015
prediction_cnn_training_12	eo_3_run_1	28	0.995316	0.971217	0.92919	0.988023
prediction_cnn_training_12	eo_3_run_1	29	0.993049	0.962831	0.90237	0.983975
prediction_cnn_training_12	eo_3_run_1	30	0.995368	0.969517	0.921636	0.988782
prediction_cnn_training_12	eo_3_run_1	31	0.992159	0.963024	0.888423	0.976106
prediction_cnn_training_12	eo_3_run_1	32	0.99493	0.973393	0.950831	0.991549
prediction_cnn_training_12	eo_3_run_1	33	0.99504	0.973976	0.918144	0.984464
prediction_cnn_training_12	eo_3_run_1	34	0.996885	0.976182	0.892177	0.978525
prediction_cnn_training_12	eo_3_run_1	35	0.993947	0.969468	0.9231	0.988975
prediction_cnn_training_12	eo_3_run_1	36	0.996066	0.97667	0.868728	0.979544
prediction_cnn_training_12	eo_3_run_1	37	0.994436	0.973594	0.889769	0.982943
prediction_cnn_training_12	eo_3_run_1	38	0.995192	0.97329	0.934827	0.990696
prediction_cnn_training_12	eo_3_run_1	39	0.995398	0.9749	0.903633	0.98504
prediction_cnn_training_12	eo_3_run_1	40	0.997083	0.977906	0.876652	0.978204
prediction_cnn_training_12	eo_3_run_1	41	0.995993	0.982279	0.938209	0.988743
prediction_cnn_training_12	eo_3_run_1	42	0.993908	0.975567	0.920499	0.986502
prediction_cnn_training_12	eo_3_run_1	43	0.994582	0.973662	0.915241	0.985968
prediction_cnn_training_12	eo_3_run_1	44	0.994035	0.975564	0.911822	0.985032
prediction_cnn_training_12	eo_3_run_1	45	0.994435	0.974611	0.892983	0.989164
prediction_cnn_training_12	eo_3_run_1	46	0.994957	0.973264	0.898447	0.992741
prediction_cnn_training_12	eo_3_run_1	47	0.995407	0.958028	0.8475	0.990969
prediction_cnn_training_12	eo_3_run_1	48	0.994864	0.961954	0.825089	0.987127
prediction_cnn_training_12	eo_3_run_1	49	0.995624	0.97142	0.867927	0.98958
prediction_cnn_training_12	eo_3_run_1	50	0.996453	0.971772	0.823702	0.990162
prediction_cnn_training_12	eo_3_run_1	51	0.994392	0.957956	0.829321	0.98988
prediction_cnn_training_12	eo_3_run_1	52	0.994843	0.969982	0.919784	0.983488
prediction_cnn_training_12	eo_3_run_1	53	0.996748	0.972691	0.873009	0.974157
prediction_cnn_training_12	eo_3_run_1	54	0.995762	0.964718	0.892644	0.983733
prediction_cnn_training_12	eo_3_run_1	55	0.995608	0.958404	0.891578	0.995243
prediction_cnn_training_12	eo_3_run_1	56	0.9952	0.963485	0.835068	0.987048
prediction_cnn_training_12	eo_3_run_1	57	0.995172	0.969146	0.775015	0.982378
prediction_cnn_training_12	eo_3_run_1	58	0.995148	0.971066	0.320595	0.768959
prediction_cnn_training_12	eo_3_run_1	59	0.994553	0.951914	0.220963	0.785053
prediction_cnn_training_12	eo_3_run_1	60	0.995708	0.952958	0.290728	0.821734

## Sheet: L_Plot
	Inter-grader L	CNN vs L
Vitreous	0.996034	0.995558
Vitreous	0.991126	0.997155
Vitreous	0.993775	0.99566
Vitreous	0.993998	0.994668
Vitreous	0.983761	0.993237
Vitreous	0.984096	0.992657
Vitreous	0.990565	0.99345
Vitreous	0.988997	0.993537
Vitreous	0.987966	0.993992
Vitreous	0.987474	0.993817
Vitreous	0.985079	0.991555
Vitreous	0.988741	0.993996
Vitreous	0.98495	0.992003
Vitreous	0.986457	0.9919
Vitreous	0.98289	0.992048
Vitreous	0.987968	0.98825
Vitreous	0.988523	0.991108
Vitreous	0.989507	0.988964
Vitreous	0.988144	0.990926
Vitreous	0.989052	0.990562
Vitreous	0.988419	0.994491
Vitreous	0.983906	0.991518
Vitreous	0.986402	0.995084
Vitreous	0.987574	0.99385
Vitreous	0.985298	0.991629
Vitreous	0.991061	0.993699
Vitreous	0.98973	0.993067
Vitreous	0.996598	0.995367
Vitreous	0.996121	0.996559
Vitreous	0.996482	0.995888
Vitreous	0.996812	0.995036
Vitreous	0.995942	0.995307
Vitreous	0.996656	0.995908
Vitreous	0.99419	0.996042
Vitreous	0.995283	0.995908
Vitreous	0.995963	0.996067
Vitreous	0.996168	0.996808
Vitreous	0.994125	0.993955
Vitreous	0.994001	0.995975
Vitreous	0.993884	0.994533
Vitreous	0.99255	0.997185
Vitreous	0.993373	0.995799
Vitreous	0.992	0.995849
Vitreous	0.990959	0.994566
Vitreous	0.993496	0.993811
Vitreous	0.992639	0.995717
Vitreous	0.996751	0.995892
Vitreous	0.995889	0.996463
Vitreous	0.996189	0.996404
Vitreous	0.995548	0.995436
Vitreous	0.996312	0.996467
Vitreous	0.996078	0.99597
Vitreous	0.995971	0.996508
Vitreous	0.994856	0.996226
Vitreous	0.995206	0.995506
Vitreous	0.995351	0.995913
Vitreous	0.994844	0.994011
Vitreous	0.996413	0.996521
Vitreous	0.991995	0.99614
Vitreous	0.992992	0.996649
Vitreous	0.99291	0.992867
Vitreous	0.995087	0.990997
Vitreous	0.991126	0.994135
Vitreous	0.971819	0.991475
Vitreous	0.985442	0.984861
Vitreous	0.988951	0.9819
Vitreous	0.986757	0.990922
Vitreous	0.99151	0.987299
Vitreous	0.986193	0.987502
Vitreous	0.986193	0.989495
Vitreous	0.982062	0.989732
Vitreous	0.982319	0.990846
Vitreous	0.987354	0.985654
Vitreous	0.981331	0.983165
Vitreous	0.981811	0.985119
Vitreous	0.986207	0.987928
Vitreous	0.988034	0.990482
Vitreous	0.983407	0.989519
Vitreous	0.982989	0.987479
Vitreous	0.990112	0.993065
Vitreous	0.988376	0.992759
Vitreous	0.987008	0.989253
Vitreous	0.985466	0.989035
Vitreous	0.980575	0.991043
Vitreous	0.982091	0.989097
Vitreous	0.983012	0.991294
Vitreous	0.993254	0.994081
Vitreous	0.994302	0.996417
Vitreous	0.994841	0.996796
Vitreous	0.992335	0.997011
Vitreous	0.993562	0.995728
Vitreous	0.994653	0.997076
Vitreous	0.993931	0.996228
Vitreous	0.995154	0.996457
Vitreous	0.991092	0.995332
Vitreous	0.994093	0.995644
Vitreous	0.992418	0.996414
Vitreous	0.989606	0.994576
Vitreous	0.99483	0.996493
Vitreous	0.991218	0.996229
Vitreous	0.99018	0.993843
Vitreous	0.990708	0.993587
Vitreous	0.989541	0.99441
Vitreous	0.98669	0.99337
Vitreous	0.987918	0.991811
Vitreous	0.99457	0.994819
Vitreous	0.993375	0.995427
Vitreous	0.992415	0.994895
Vitreous	0.994945	0.996261
Vitreous	0.994345	0.996122
Vitreous	0.993877	0.996801
Vitreous	0.994352	0.996131
Vitreous	0.995254	0.996984
Vitreous	0.992121	0.993434
Vitreous	0.991528	0.995556
Vitreous	0.994421	0.996217
Vitreous	0.991046	0.996452
Vitreous	0.990943	0.995609
Vitreous	0.99383	0.993506
Vitreous	0.994222	0.995337
Vitreous	0.990559	0.993829
Vitreous	0.992752	0.99525
Vitreous	0.991766	0.992301
Vitreous	0.969101	0.974569
Vitreous	0.981359	0.986358
Vitreous	0.983428	0.989525
Vitreous	0.985515	0.989556
Vitreous	0.986009	0.99114
Vitreous	0.978884	0.989978
Vitreous	0.985981	0.986467
Vitreous	0.979585	0.984166
Vitreous	0.984092	0.981716
Vitreous	0.980515	0.9883
Vitreous	0.976562	0.98432
Vitreous	0.985761	0.982186
Vitreous	0.983153	0.984087
Vitreous	0.985984	0.99077
Vitreous	0.985646	0.988509
Vitreous	0.979781	0.985893
Vitreous	0.989533	0.98686
Vitreous	0.990562	0.989591
Vitreous	0.985603	0.987761
Vitreous	0.987134	0.987233
Vitreous	0.987741	0.984886
Vitreous	0.988127	0.985281
Vitreous	0.983874	0.984151
Vitreous	0.986811	0.990366
Vitreous	0.994284	0.994291
Vitreous	0.994091	0.993405
Vitreous	0.994186	0.995544
Vitreous	0.99439	0.993515
Vitreous	0.993074	0.993206
Vitreous	0.994398	0.994342
Vitreous	0.99627	0.997592
Vitreous	0.991597	0.990968
Vitreous	0.993708	0.993418
Vitreous	0.991983	0.991561
Vitreous	0.99328	0.990855
Vitreous	0.99346	0.993905
Vitreous	0.994129	0.994371
Vitreous	0.986432	0.990595
Vitreous	0.986723	0.989048
Vitreous	0.989788	0.989589
Vitreous	0.986842	0.98827
Vitreous	0.985829	0.987287
Vitreous	0.991534	0.994108
Vitreous	0.993281	0.995319
Vitreous	0.993979	0.992839
Vitreous	0.994934	0.995853
Vitreous	0.995442	0.996169
Vitreous	0.995252	0.993649
Vitreous	0.99242	0.99294
Vitreous	0.99423	0.994855
Vitreous	0.991871	0.992161
Vitreous	0.991914	0.992966
Vitreous	0.994499	0.996053
Vitreous	0.994508	0.995587
Vitreous	0.992238	0.991901
Vitreous	0.992224	0.992875
Vitreous	0.991587	0.994053
Retina	0.969788	0.975254
Retina	0.945867	0.986267
Retina	0.945081	0.977083
Retina	0.953728	0.980231
Retina	0.947128	0.974273
Retina	0.939835	0.971882
Retina	0.967414	0.958194
Retina	0.955722	0.973145
Retina	0.937813	0.974514
Retina	0.94228	0.970691
Retina	0.938801	0.970722
Retina	0.949718	0.967961
Retina	0.958743	0.970738
Retina	0.940878	0.970031
Retina	0.955399	0.975578
Retina	0.957074	0.96798
Retina	0.945648	0.968135
Retina	0.964963	0.970822
Retina	0.967102	0.969858
Retina	0.947256	0.968474
Retina	0.95153	0.972155
Retina	0.954455	0.951622
Retina	0.960336	0.974793
Retina	0.960775	0.967019
Retina	0.951952	0.960488
Retina	0.968805	0.966683
Retina	0.960752	0.958093
Retina	0.972918	0.970035
Retina	0.974839	0.976643
Retina	0.957596	0.972974
Retina	0.977219	0.964499
Retina	0.974021	0.97455
Retina	0.974193	0.971518
Retina	0.971548	0.971692
Retina	0.970284	0.976383
Retina	0.975415	0.961051
Retina	0.979238	0.972734
Retina	0.964119	0.967364
Retina	0.971349	0.974718
Retina	0.953568	0.966648
Retina	0.960119	0.982983
Retina	0.971921	0.980476
Retina	0.963136	0.981968
Retina	0.963161	0.97415
Retina	0.943657	0.974006
Retina	0.963592	0.975805
Retina	0.962677	0.966805
Retina	0.973509	0.963928
Retina	0.975394	0.969187
Retina	0.96631	0.970558
Retina	0.967767	0.966741
Retina	0.97089	0.965907
Retina	0.957554	0.974712
Retina	0.965558	0.978512
Retina	0.972173	0.960756
Retina	0.972895	0.966793
Retina	0.967862	0.959048
Retina	0.96363	0.972621
Retina	0.958446	0.967813
Retina	0.96086	0.975921
Retina	0.970601	0.948352
Retina	0.958682	0.942097
Retina	0.954924	0.942324
Retina	0.920063	0.942836
Retina	0.949376	0.94919
Retina	0.958741	0.924826
Retina	0.941187	0.944417
Retina	0.959748	0.954689
Retina	0.948823	0.938615
Retina	0.948436	0.940892
Retina	0.944275	0.947262
Retina	0.94876	0.943029
Retina	0.947455	0.95923
Retina	0.942071	0.931602
Retina	0.939429	0.960682
Retina	0.96015	0.967858
Retina	0.954873	0.937712
Retina	0.959333	0.960239
Retina	0.958838	0.95384
Retina	0.955486	0.956875
Retina	0.947021	0.948641
Retina	0.947971	0.962789
Retina	0.94201	0.961645
Retina	0.937678	0.956733
Retina	0.934981	0.953802
Retina	0.948043	0.959245
Retina	0.958534	0.961454
Retina	0.962045	0.972176
Retina	0.962294	0.977985
Retina	0.956906	0.957378
Retina	0.957699	0.971142
Retina	0.969723	0.969217
Retina	0.966977	0.977248
Retina	0.966739	0.967314
Retina	0.956751	0.960852
Retina	0.953764	0.963019
Retina	0.956442	0.974185
Retina	0.955214	0.954957
Retina	0.961037	0.965316
Retina	0.940686	0.949457
Retina	0.968294	0.96224
Retina	0.955179	0.964982
Retina	0.96191	0.961711
Retina	0.939426	0.953615
Retina	0.961728	0.93633
Retina	0.968206	0.963449
Retina	0.934159	0.948793
Retina	0.949602	0.96078
Retina	0.944667	0.958885
Retina	0.963774	0.958946
Retina	0.950228	0.960139
Retina	0.955114	0.954944
Retina	0.953209	0.964501
Retina	0.959381	0.956041
Retina	0.944155	0.97176
Retina	0.960314	0.960728
Retina	0.934131	0.964204
Retina	0.958818	0.967996
Retina	0.967616	0.9598
Retina	0.957874	0.962469
Retina	0.946971	0.971688
Retina	0.964247	0.953697
Retina	0.940741	0.967747
Retina	0.911726	0.922689
Retina	0.93385	0.947439
Retina	0.939209	0.955789
Retina	0.932248	0.954609
Retina	0.95472	0.963332
Retina	0.935356	0.956889
Retina	0.921128	0.954798
Retina	0.93602	0.948798
Retina	0.943921	0.944076
Retina	0.932527	0.955668
Retina	0.933946	0.949735
Retina	0.952267	0.935067
Retina	0.94951	0.958855
Retina	0.939704	0.959651
Retina	0.949205	0.963114
Retina	0.948102	0.959515
Retina	0.956755	0.947767
Retina	0.956074	0.943998
Retina	0.939526	0.925719
Retina	0.944775	0.957169
Retina	0.952657	0.948494
Retina	0.942603	0.954979
Retina	0.94229	0.956301
Retina	0.939663	0.959603
Retina	0.959798	0.972443
Retina	0.959042	0.967615
Retina	0.939013	0.969991
Retina	0.964893	0.965034
Retina	0.953744	0.969591
Retina	0.968575	0.973872
Retina	0.967859	0.9734
Retina	0.958079	0.945534
Retina	0.956632	0.97087
Retina	0.958179	0.961971
Retina	0.952767	0.958913
Retina	0.948897	0.966843
Retina	0.946531	0.953933
Retina	0.942295	0.972891
Retina	0.938238	0.958133
Retina	0.94745	0.965931
Retina	0.941923	0.934414
Retina	0.926222	0.962635
Retina	0.960923	0.959972
Retina	0.930767	0.955472
Retina	0.953323	0.959451
Retina	0.935224	0.958893
Retina	0.953708	0.968544
Retina	0.959973	0.953831
Retina	0.939664	0.962773
Retina	0.965627	0.95339
Retina	0.9594	0.955489
Retina	0.954805	0.964782
Retina	0.961594	0.968797
Retina	0.943863	0.964901
Retina	0.943161	0.958362
Retina	0.95856	0.954747
Retina	0.95856	0.954038
Choroid	0.913469	0.92953
Choroid	0.913887	0.957178
Choroid	0.904014	0.936366
Choroid	0.921413	0.942028
Choroid	0.719386	0.783883
Choroid	0.717324	0.781855
Choroid	0.84181	0.809659
Choroid	0.841813	0.811688
Choroid	0.863703	0.81797
Choroid	0.778667	0.807594
Choroid	0.692047	0.877133
Choroid	0.837632	0.811948
Choroid	0.75022	0.769298
Choroid	0.733875	0.722615
Choroid	0.597645	0.69777
Choroid	0.678727	0.563137
Choroid	0.770602	0.858734
Choroid	0.703057	0.694986
Choroid	0.692836	0.777917
Choroid	0.463577	0.589761
Choroid	0.517282	0.423833
Choroid	0.543214	0.650442
Choroid	0.643072	0.796428
Choroid	0.556671	0.849747
Choroid	0.557702	0.856691
Choroid	0.66068	0.845762
Choroid	0.882823	0.933377
Choroid	0.877672	0.907296
Choroid	0.890336	0.935231
Choroid	0.848453	0.913084
Choroid	0.940226	0.913915
Choroid	0.937453	0.954563
Choroid	0.92907	0.936726
Choroid	0.828962	0.912098
Choroid	0.916925	0.925174
Choroid	0.813264	0.882985
Choroid	0.92337	0.892122
Choroid	0.924981	0.941485
Choroid	0.901226	0.914171
Choroid	0.919761	0.910014
Choroid	0.907627	0.940991
Choroid	0.921079	0.941436
Choroid	0.923365	0.945611
Choroid	0.897586	0.93542
Choroid	0.858908	0.902506
Choroid	0.911521	0.904112
Choroid	0.875065	0.881167
Choroid	0.898238	0.855564
Choroid	0.893693	0.826966
Choroid	0.79031	0.843851
Choroid	0.866434	0.880834
Choroid	0.926364	0.92837
Choroid	0.916988	0.925158
Choroid	0.922461	0.950206
Choroid	0.888215	0.858411
Choroid	0.909508	0.882345
Choroid	0.789436	0.877014
Choroid	0.436311	0.462326
Choroid	0.787839	0.763874
Choroid	0.893307	0.887156
Choroid	0.945154	0.896405
Choroid	0.928545	0.919437
Choroid	0.876248	0.919056
Choroid	0.903869	0.880026
Choroid	0.724231	0.739223
Choroid	0.776289	0.792546
Choroid	0.554802	0.790384
Choroid	0.761375	0.815804
Choroid	0.835189	0.810573
Choroid	0.708054	0.883414
Choroid	0.642955	0.726768
Choroid	0.809849	0.779312
Choroid	0.656298	0.752799
Choroid	0.765972	0.853489
Choroid	0.584668	0.655479
Choroid	0.668735	0.776256
Choroid	0.850915	0.825395
Choroid	0.73139	0.882877
Choroid	0.71787	0.793012
Choroid	0.625895	0.775313
Choroid	0.695703	0.698916
Choroid	0.603559	0.79458
Choroid	0.669213	0.760907
Choroid	0.604564	0.611277
Choroid	0.458235	0.541106
Choroid	0.542651	0.706146
Choroid	0.912791	0.85747
Choroid	0.918055	0.933134
Choroid	0.924099	0.882676
Choroid	0.879696	0.869705
Choroid	0.926335	0.899188
Choroid	0.947824	0.941049
Choroid	0.934424	0.91936
Choroid	0.875464	0.777064
Choroid	0.913913	0.90159
Choroid	0.85201	0.813584
Choroid	0.901688	0.895089
Choroid	0.911577	0.909411
Choroid	0.866703	0.897762
Choroid	0.907134	0.884666
Choroid	0.915564	0.908654
Choroid	0.899059	0.911641
Choroid	0.92974	0.911325
Choroid	0.883779	0.874544
Choroid	0.873565	0.87813
Choroid	0.889005	0.88608
Choroid	0.820561	0.828607
Choroid	0.871875	0.880291
Choroid	0.832609	0.800976
Choroid	0.798969	0.792751
Choroid	0.845611	0.844163
Choroid	0.899137	0.904181
Choroid	0.880858	0.910613
Choroid	0.921792	0.926898
Choroid	0.835962	0.917409
Choroid	0.832422	0.870047
Choroid	0.820378	0.788931
Choroid	0.833547	0.934495
Choroid	0.816043	0.895332
Choroid	0.89071	0.903583
Choroid	0.902277	0.922676
Choroid	0.920957	0.909034
Choroid	0.856155	0.901474
Choroid	0.886697	0.90768
Choroid	0.923407	0.73711
Choroid	0.576471	0.683282
Choroid	0.48923	0.604242
Choroid	0.815759	0.766409
Choroid	0.813029	0.766724
Choroid	0.641939	0.650305
Choroid	0.631743	0.655341
Choroid	0.832842	0.73851
Choroid	0.732788	0.676708
Choroid	0.571271	0.549805
Choroid	0.373672	0.454304
Choroid	0.746688	0.733028
Choroid	0.725972	0.79249
Choroid	0.834065	0.840387
Choroid	0.571978	0.673917
Choroid	0.324014	0.408298
Choroid	0.449712	0.353155
Choroid	0.343113	0.413603
Choroid	0.523994	0.626299
Choroid	0.362801	0.578728
Choroid	0.264219	0.495658
Choroid	0.366334	0.522942
Choroid	0.835196	0.941404
Choroid	0.890588	0.938114
Choroid	0.888329	0.93599
Choroid	0.814285	0.896547
Choroid	0.918381	0.937967
Choroid	0.937796	0.947094
Choroid	0.914357	0.94108
Choroid	0.75036	0.908921
Choroid	0.902099	0.907098
Choroid	0.780111	0.902222
Choroid	0.922373	0.90219
Choroid	0.922254	0.909695
Choroid	0.883202	0.900323
Choroid	0.903601	0.902257
Choroid	0.890914	0.933068
Choroid	0.882283	0.913474
Choroid	0.898614	0.937777
Choroid	0.866572	0.883107
Choroid	0.842224	0.895819
Choroid	0.885972	0.885821
Choroid	0.772124	0.864078
Choroid	0.869871	0.881804
Choroid	0.816547	0.850786
Choroid	0.797558	0.855986
Choroid	0.85165	0.871693
Choroid	0.885224	0.909584
Choroid	0.89334	0.892046
Choroid	0.924577	0.924864
Choroid	0.880654	0.909739
Choroid	0.863841	0.896662
Choroid	0.760568	0.863617
Choroid	0.389861	0.418063
Choroid	0.870304	0.875991
Choroid	0.913045	0.861996
Sclera	0.967924	0.970498
Sclera	0.97301	0.980482
Sclera	0.970139	0.971503
Sclera	0.976155	0.97141
Sclera	0.891123	0.931442
Sclera	0.926581	0.93458
Sclera	0.968023	0.957695
Sclera	0.968063	0.950803
Sclera	0.972508	0.951067
Sclera	0.951774	0.952719
Sclera	0.902419	0.970435
Sclera	0.95607	0.946974
Sclera	0.940246	0.942106
Sclera	0.934573	0.923429
Sclera	0.896064	0.934571
Sclera	0.920356	0.887358
Sclera	0.976838	0.983802
Sclera	0.958302	0.95118
Sclera	0.943549	0.965171
Sclera	0.830691	0.891786
Sclera	0.904875	0.838535
Sclera	0.873881	0.926335
Sclera	0.875819	0.946988
Sclera	0.829435	0.969334
Sclera	0.776496	0.964696
Sclera	0.874223	0.963437
Sclera	0.975711	0.991321
Sclera	0.976749	0.983903
Sclera	0.978386	0.989751
Sclera	0.976413	0.986277
Sclera	0.988745	0.984855
Sclera	0.988977	0.992357
Sclera	0.987595	0.989973
Sclera	0.957475	0.984341
Sclera	0.988415	0.98911
Sclera	0.971898	0.98567
Sclera	0.989666	0.984961
Sclera	0.989964	0.992425
Sclera	0.985139	0.987222
Sclera	0.990965	0.986471
Sclera	0.988294	0.989983
Sclera	0.987986	0.990954
Sclera	0.990186	0.99072
Sclera	0.984027	0.991313
Sclera	0.990002	0.989581
Sclera	0.99492	0.992903
Sclera	0.992811	0.992209
Sclera	0.992697	0.9903
Sclera	0.991592	0.985176
Sclera	0.98842	0.990816
Sclera	0.992707	0.993814
Sclera	0.98714	0.987867
Sclera	0.987148	0.98488
Sclera	0.989461	0.992327
Sclera	0.991379	0.990539
Sclera	0.993931	0.992485
Sclera	0.983861	0.993047
Sclera	0.79467	0.809207
Sclera	0.924688	0.920931
Sclera	0.969279	0.967323
Sclera	0.980098	0.965836
Sclera	0.979791	0.977207
Sclera	0.946924	0.980985
Sclera	0.958554	0.955005
Sclera	0.893852	0.898347
Sclera	0.917538	0.959177
Sclera	0.821709	0.958965
Sclera	0.945435	0.955027
Sclera	0.961786	0.957464
Sclera	0.938791	0.981484
Sclera	0.904096	0.913463
Sclera	0.947427	0.940457
Sclera	0.922759	0.943389
Sclera	0.940608	0.978843
Sclera	0.943709	0.899931
Sclera	0.91424	0.963162
Sclera	0.987643	0.989281
Sclera	0.962982	0.988214
Sclera	0.962502	0.967213
Sclera	0.94777	0.927739
Sclera	0.972273	0.919694
Sclera	0.949452	0.941574
Sclera	0.928121	0.91557
Sclera	0.924124	0.849306
Sclera	0.865648	0.769262
Sclera	0.896598	0.892204
Sclera	0.986847	0.971561
Sclera	0.987865	0.989327
Sclera	0.989516	0.976113
Sclera	0.9815	0.981548
Sclera	0.988314	0.979299
Sclera	0.991229	0.991898
Sclera	0.988976	0.984189
Sclera	0.976935	0.946214
Sclera	0.989242	0.987616
Sclera	0.981337	0.973517
Sclera	0.988819	0.98536
Sclera	0.986439	0.98926
Sclera	0.980487	0.987771
Sclera	0.989264	0.98686
Sclera	0.984448	0.988416
Sclera	0.986299	0.988397
Sclera	0.989785	0.989364
Sclera	0.98754	0.98362
Sclera	0.985793	0.993934
Sclera	0.992327	0.993685
Sclera	0.990211	0.990084
Sclera	0.992789	0.9932
Sclera	0.990086	0.98453
Sclera	0.988187	0.990826
Sclera	0.992451	0.992534
Sclera	0.982553	0.985472
Sclera	0.97888	0.985067
Sclera	0.988142	0.992012
Sclera	0.989219	0.995053
Sclera	0.987938	0.99305
Sclera	0.99044	0.985343
Sclera	0.97548	0.976063
Sclera	0.939934	0.965705
Sclera	0.971194	0.974781
Sclera	0.969408	0.966788
Sclera	0.969433	0.971045
Sclera	0.946117	0.955309
Sclera	0.95283	0.96255
Sclera	0.975939	0.899074
Sclera	0.854566	0.885536
Sclera	0.801495	0.835503
Sclera	0.959843	0.938824
Sclera	0.955998	0.94396
Sclera	0.926147	0.915425
Sclera	0.879015	0.905148
Sclera	0.956716	0.926632
Sclera	0.952329	0.929546
Sclera	0.888769	0.879381
Sclera	0.847367	0.896151
Sclera	0.955832	0.954638
Sclera	0.97039	0.975429
Sclera	0.98252	0.978182
Sclera	0.924924	0.950139
Sclera	0.79361	0.855424
Sclera	0.893468	0.828044
Sclera	0.830858	0.882414
Sclera	0.840829	0.898818
Sclera	0.770871	0.907151
Sclera	0.672172	0.873789
Sclera	0.78476	0.879575
Sclera	0.967366	0.991258
Sclera	0.981198	0.98933
Sclera	0.980125	0.989786
Sclera	0.973111	0.984112
Sclera	0.984488	0.989625
Sclera	0.992069	0.990127
Sclera	0.983607	0.989099
Sclera	0.939586	0.985209
Sclera	0.986675	0.990548
Sclera	0.969124	0.985476
Sclera	0.992205	0.986393
Sclera	0.991517	0.986042
Sclera	0.987366	0.985318
Sclera	0.989582	0.987776
Sclera	0.987042	0.987354
Sclera	0.986281	0.987371
Sclera	0.988029	0.990227
Sclera	0.982256	0.990178
Sclera	0.989071	0.988871
Sclera	0.992463	0.993934
Sclera	0.985745	0.99227
Sclera	0.99281	0.99203
Sclera	0.990601	0.989781
Sclera	0.992676	0.993329
Sclera	0.992567	0.994044
Sclera	0.982498	0.981221
Sclera	0.978512	0.981961
Sclera	0.989237	0.989999
Sclera	0.992605	0.994032
Sclera	0.991655	0.994263
Sclera	0.985219	0.991189
Sclera	0.781469	0.795765
Sclera	0.955254	0.962047
Sclera	0.97524	0.962366

## Sheet: L_Intragroup
Grader 1	Grader 2	Image ID	Vitreous	Retina	Choroid	Sclera
l_1_run_1	l_2_run_1	1	0.996034	0.969788	0.913469	0.967924
l_1_run_1	l_2_run_1	2	0.991126	0.945867	0.913887	0.97301
l_1_run_1	l_2_run_1	3	0.993775	0.945081	0.904014	0.970139
l_1_run_1	l_2_run_1	4	0.993998	0.953728	0.921413	0.976155
l_1_run_1	l_2_run_1	5	0.983761	0.947128	0.719386	0.891123
l_1_run_1	l_2_run_1	6	0.984096	0.939835	0.717324	0.926581
l_1_run_1	l_2_run_1	7	0.990565	0.967414	0.84181	0.968023
l_1_run_1	l_2_run_1	8	0.988997	0.955722	0.841813	0.968063
l_1_run_1	l_2_run_1	9	0.987966	0.937813	0.863703	0.972508
l_1_run_1	l_2_run_1	10	0.987474	0.94228	0.778667	0.951774
l_1_run_1	l_2_run_1	11	0.985079	0.938801	0.692047	0.902419
l_1_run_1	l_2_run_1	12	0.988741	0.949718	0.837632	0.95607
l_1_run_1	l_2_run_1	13	0.98495	0.958743	0.75022	0.940246
l_1_run_1	l_2_run_1	14	0.986457	0.940878	0.733875	0.934573
l_1_run_1	l_2_run_1	15	0.98289	0.955399	0.597645	0.896064
l_1_run_1	l_2_run_1	16	0.987968	0.957074	0.678727	0.920356
l_1_run_1	l_2_run_1	17	0.988523	0.945648	0.770602	0.976838
l_1_run_1	l_2_run_1	18	0.989507	0.964963	0.703057	0.958302
l_1_run_1	l_2_run_1	19	0.988144	0.967102	0.692836	0.943549
l_1_run_1	l_2_run_1	20	0.989052	0.947256	0.463577	0.830691
l_1_run_1	l_2_run_1	21	0.988419	0.95153	0.517282	0.904875
l_1_run_1	l_2_run_1	22	0.983906	0.954455	0.543214	0.873881
l_1_run_1	l_2_run_1	23	0.986402	0.960336	0.643072	0.875819
l_1_run_1	l_2_run_1	24	0.987574	0.960775	0.556671	0.829435
l_1_run_1	l_2_run_1	25	0.985298	0.951952	0.557702	0.776496
l_1_run_1	l_2_run_1	26	0.991061	0.968805	0.66068	0.874223
l_1_run_1	l_2_run_1	27	0.98973	0.960752	0.882823	0.975711
l_1_run_1	l_2_run_1	28	0.996598	0.972918	0.877672	0.976749
l_1_run_1	l_2_run_1	29	0.996121	0.974839	0.890336	0.978386
l_1_run_1	l_2_run_1	30	0.996482	0.957596	0.848453	0.976413
l_1_run_1	l_2_run_1	31	0.996812	0.977219	0.940226	0.988745
l_1_run_1	l_2_run_1	32	0.995942	0.974021	0.937453	0.988977
l_1_run_1	l_2_run_1	33	0.996656	0.974193	0.92907	0.987595
l_1_run_1	l_2_run_1	34	0.99419	0.971548	0.828962	0.957475
l_1_run_1	l_2_run_1	35	0.995283	0.970284	0.916925	0.988415
l_1_run_1	l_2_run_1	36	0.995963	0.975415	0.813264	0.971898
l_1_run_1	l_2_run_1	37	0.996168	0.979238	0.92337	0.989666
l_1_run_1	l_2_run_1	38	0.994125	0.964119	0.924981	0.989964
l_1_run_1	l_2_run_1	39	0.994001	0.971349	0.901226	0.985139
l_1_run_1	l_2_run_1	40	0.993884	0.953568	0.919761	0.990965
l_1_run_1	l_2_run_1	41	0.99255	0.960119	0.907627	0.988294
l_1_run_1	l_2_run_1	42	0.993373	0.971921	0.921079	0.987986
l_1_run_1	l_2_run_1	43	0.992	0.963136	0.923365	0.990186
l_1_run_1	l_2_run_1	44	0.990959	0.963161	0.897586	0.984027
l_1_run_1	l_2_run_1	45	0.993496	0.943657	0.858908	0.990002
l_1_run_1	l_2_run_1	46	0.992639	0.963592	0.911521	0.99492
l_1_run_1	l_2_run_1	47	0.996751	0.962677	0.875065	0.992811
l_1_run_1	l_2_run_1	48	0.995889	0.973509	0.898238	0.992697
l_1_run_1	l_2_run_1	49	0.996189	0.975394	0.893693	0.991592
l_1_run_1	l_2_run_1	50	0.995548	0.96631	0.79031	0.98842
l_1_run_1	l_2_run_1	51	0.996312	0.967767	0.866434	0.992707
l_1_run_1	l_2_run_1	52	0.996078	0.97089	0.926364	0.98714
l_1_run_1	l_2_run_1	53	0.995971	0.957554	0.916988	0.987148
l_1_run_1	l_2_run_1	54	0.994856	0.965558	0.922461	0.989461
l_1_run_1	l_2_run_1	55	0.995206	0.972173	0.888215	0.991379
l_1_run_1	l_2_run_1	56	0.995351	0.972895	0.909508	0.993931
l_1_run_1	l_2_run_1	57	0.994844	0.967862	0.789436	0.983861
l_1_run_1	l_2_run_1	58	0.996413	0.96363	0.436311	0.79467
l_1_run_1	l_2_run_1	59	0.991995	0.958446	0.787839	0.924688
l_1_run_1	l_2_run_1	60	0.992992	0.96086	0.893307	0.969279
l_1_run_1	l_3_run_1	1	0.99291	0.970601	0.945154	0.980098
l_1_run_1	l_3_run_1	2	0.995087	0.958682	0.928545	0.979791
l_1_run_1	l_3_run_1	3	0.991126	0.954924	0.876248	0.946924
l_1_run_1	l_3_run_1	4	0.971819	0.920063	0.903869	0.958554
l_1_run_1	l_3_run_1	5	0.985442	0.949376	0.724231	0.893852
l_1_run_1	l_3_run_1	6	0.988951	0.958741	0.776289	0.917538
l_1_run_1	l_3_run_1	7	0.986757	0.941187	0.554802	0.821709
l_1_run_1	l_3_run_1	8	0.99151	0.959748	0.761375	0.945435
l_1_run_1	l_3_run_1	9	0.986193	0.948823	0.835189	0.961786
l_1_run_1	l_3_run_1	10	0.986193	0.948436	0.708054	0.938791
l_1_run_1	l_3_run_1	11	0.982062	0.944275	0.642955	0.904096
l_1_run_1	l_3_run_1	12	0.982319	0.94876	0.809849	0.947427
l_1_run_1	l_3_run_1	13	0.987354	0.947455	0.656298	0.922759
l_1_run_1	l_3_run_1	14	0.981331	0.942071	0.765972	0.940608
l_1_run_1	l_3_run_1	15	0.981811	0.939429	0.584668	0.943709
l_1_run_1	l_3_run_1	16	0.986207	0.96015	0.668735	0.91424
l_1_run_1	l_3_run_1	17	0.988034	0.954873	0.850915	0.987643
l_1_run_1	l_3_run_1	18	0.983407	0.959333	0.73139	0.962982
l_1_run_1	l_3_run_1	19	0.982989	0.958838	0.71787	0.962502
l_1_run_1	l_3_run_1	20	0.990112	0.955486	0.625895	0.94777
l_1_run_1	l_3_run_1	21	0.988376	0.947021	0.695703	0.972273
l_1_run_1	l_3_run_1	22	0.987008	0.947971	0.603559	0.949452
l_1_run_1	l_3_run_1	23	0.985466	0.94201	0.669213	0.928121
l_1_run_1	l_3_run_1	24	0.980575	0.937678	0.604564	0.924124
l_1_run_1	l_3_run_1	25	0.982091	0.934981	0.458235	0.865648
l_1_run_1	l_3_run_1	26	0.983012	0.948043	0.542651	0.896598
l_1_run_1	l_3_run_1	27	0.993254	0.958534	0.912791	0.986847
l_1_run_1	l_3_run_1	28	0.994302	0.962045	0.918055	0.987865
l_1_run_1	l_3_run_1	29	0.994841	0.962294	0.924099	0.989516
l_1_run_1	l_3_run_1	30	0.992335	0.956906	0.879696	0.9815
l_1_run_1	l_3_run_1	31	0.993562	0.957699	0.926335	0.988314
l_1_run_1	l_3_run_1	32	0.994653	0.969723	0.947824	0.991229
l_1_run_1	l_3_run_1	33	0.993931	0.966977	0.934424	0.988976
l_1_run_1	l_3_run_1	34	0.995154	0.966739	0.875464	0.976935
l_1_run_1	l_3_run_1	35	0.991092	0.956751	0.913913	0.989242
l_1_run_1	l_3_run_1	36	0.994093	0.953764	0.85201	0.981337
l_1_run_1	l_3_run_1	37	0.992418	0.956442	0.901688	0.988819
l_1_run_1	l_3_run_1	38	0.989606	0.955214	0.911577	0.986439
l_1_run_1	l_3_run_1	39	0.99483	0.961037	0.866703	0.980487
l_1_run_1	l_3_run_1	40	0.991218	0.940686	0.907134	0.989264
l_1_run_1	l_3_run_1	41	0.99018	0.968294	0.915564	0.984448
l_1_run_1	l_3_run_1	42	0.990708	0.955179	0.899059	0.986299
l_1_run_1	l_3_run_1	43	0.989541	0.96191	0.92974	0.989785
l_1_run_1	l_3_run_1	44	0.98669	0.939426	0.883779	0.98754
l_1_run_1	l_3_run_1	45	0.987918	0.961728	0.873565	0.985793
l_1_run_1	l_3_run_1	46	0.99457	0.968206	0.889005	0.992327
l_1_run_1	l_3_run_1	47	0.993375	0.934159	0.820561	0.990211
l_1_run_1	l_3_run_1	48	0.992415	0.949602	0.871875	0.992789
l_1_run_1	l_3_run_1	49	0.994945	0.944667	0.832609	0.990086
l_1_run_1	l_3_run_1	50	0.994345	0.963774	0.798969	0.988187
l_1_run_1	l_3_run_1	51	0.993877	0.950228	0.845611	0.992451
l_1_run_1	l_3_run_1	52	0.994352	0.955114	0.899137	0.982553
l_1_run_1	l_3_run_1	53	0.995254	0.953209	0.880858	0.97888
l_1_run_1	l_3_run_1	54	0.992121	0.959381	0.921792	0.988142
l_1_run_1	l_3_run_1	55	0.991528	0.944155	0.835962	0.989219
l_1_run_1	l_3_run_1	56	0.994421	0.960314	0.832422	0.987938
l_1_run_1	l_3_run_1	57	0.991046	0.934131	0.820378	0.99044
l_1_run_1	l_3_run_1	58	0.990943	0.958818	0.833547	0.97548
l_1_run_1	l_3_run_1	59	0.99383	0.967616	0.816043	0.939934
l_1_run_1	l_3_run_1	60	0.994222	0.957874	0.89071	0.971194
l_2_run_1	l_3_run_1	1	0.990559	0.946971	0.902277	0.969408
l_2_run_1	l_3_run_1	2	0.992752	0.964247	0.920957	0.969433
l_2_run_1	l_3_run_1	3	0.991766	0.940741	0.856155	0.946117
l_2_run_1	l_3_run_1	4	0.969101	0.911726	0.886697	0.95283
l_2_run_1	l_3_run_1	5	0.981359	0.93385	0.923407	0.975939
l_2_run_1	l_3_run_1	6	0.983428	0.939209	0.576471	0.854566
l_2_run_1	l_3_run_1	7	0.985515	0.932248	0.48923	0.801495
l_2_run_1	l_3_run_1	8	0.986009	0.95472	0.815759	0.959843
l_2_run_1	l_3_run_1	9	0.978884	0.935356	0.813029	0.955998
l_2_run_1	l_3_run_1	10	0.985981	0.921128	0.641939	0.926147
l_2_run_1	l_3_run_1	11	0.979585	0.93602	0.631743	0.879015
l_2_run_1	l_3_run_1	12	0.984092	0.943921	0.832842	0.956716
l_2_run_1	l_3_run_1	13	0.980515	0.932527	0.732788	0.952329
l_2_run_1	l_3_run_1	14	0.976562	0.933946	0.571271	0.888769
l_2_run_1	l_3_run_1	15	0.985761	0.952267	0.373672	0.847367
l_2_run_1	l_3_run_1	16	0.983153	0.94951	0.746688	0.955832
l_2_run_1	l_3_run_1	17	0.985984	0.939704	0.725972	0.97039
l_2_run_1	l_3_run_1	18	0.985646	0.949205	0.834065	0.98252
l_2_run_1	l_3_run_1	19	0.979781	0.948102	0.571978	0.924924
l_2_run_1	l_3_run_1	20	0.989533	0.956755	0.324014	0.79361
l_2_run_1	l_3_run_1	21	0.990562	0.956074	0.449712	0.893468
l_2_run_1	l_3_run_1	22	0.985603	0.939526	0.343113	0.830858
l_2_run_1	l_3_run_1	23	0.987134	0.944775	0.523994	0.840829
l_2_run_1	l_3_run_1	24	0.987741	0.952657	0.362801	0.770871
l_2_run_1	l_3_run_1	25	0.988127	0.942603	0.264219	0.672172
l_2_run_1	l_3_run_1	26	0.983874	0.94229	0.366334	0.78476
l_2_run_1	l_3_run_1	27	0.986811	0.939663	0.835196	0.967366
l_2_run_1	l_3_run_1	28	0.994284	0.959798	0.890588	0.981198
l_2_run_1	l_3_run_1	29	0.994091	0.959042	0.888329	0.980125
l_2_run_1	l_3_run_1	30	0.994186	0.939013	0.814285	0.973111
l_2_run_1	l_3_run_1	31	0.99439	0.964893	0.918381	0.984488
l_2_run_1	l_3_run_1	32	0.993074	0.953744	0.937796	0.992069
l_2_run_1	l_3_run_1	33	0.994398	0.968575	0.914357	0.983607
l_2_run_1	l_3_run_1	34	0.99627	0.967859	0.75036	0.939586
l_2_run_1	l_3_run_1	35	0.991597	0.958079	0.902099	0.986675
l_2_run_1	l_3_run_1	36	0.993708	0.956632	0.780111	0.969124
l_2_run_1	l_3_run_1	37	0.991983	0.958179	0.922373	0.992205
l_2_run_1	l_3_run_1	38	0.99328	0.952767	0.922254	0.991517
l_2_run_1	l_3_run_1	39	0.99346	0.948897	0.883202	0.987366
l_2_run_1	l_3_run_1	40	0.994129	0.946531	0.903601	0.989582
l_2_run_1	l_3_run_1	41	0.986432	0.942295	0.890914	0.987042
l_2_run_1	l_3_run_1	42	0.986723	0.938238	0.882283	0.986281
l_2_run_1	l_3_run_1	43	0.989788	0.94745	0.898614	0.988029
l_2_run_1	l_3_run_1	44	0.986842	0.941923	0.866572	0.982256
l_2_run_1	l_3_run_1	45	0.985829	0.926222	0.842224	0.989071
l_2_run_1	l_3_run_1	46	0.991534	0.960923	0.885972	0.992463
l_2_run_1	l_3_run_1	47	0.993281	0.930767	0.772124	0.985745
l_2_run_1	l_3_run_1	48	0.993979	0.953323	0.869871	0.99281
l_2_run_1	l_3_run_1	49	0.994934	0.935224	0.816547	0.990601
l_2_run_1	l_3_run_1	50	0.995442	0.953708	0.797558	0.992676
l_2_run_1	l_3_run_1	51	0.995252	0.959973	0.85165	0.992567
l_2_run_1	l_3_run_1	52	0.99242	0.939664	0.885224	0.982498
l_2_run_1	l_3_run_1	53	0.99423	0.965627	0.89334	0.978512
l_2_run_1	l_3_run_1	54	0.991871	0.9594	0.924577	0.989237
l_2_run_1	l_3_run_1	55	0.991914	0.954805	0.880654	0.992605
l_2_run_1	l_3_run_1	56	0.994499	0.961594	0.863841	0.991655
l_2_run_1	l_3_run_1	57	0.994508	0.943863	0.760568	0.985219
l_2_run_1	l_3_run_1	58	0.992238	0.943161	0.389861	0.781469
l_2_run_1	l_3_run_1	59	0.992224	0.95856	0.870304	0.955254
l_2_run_1	l_3_run_1	60	0.991587	0.95856	0.913045	0.97524

## Sheet: L_CNN
Grader 1	Grader 2	Image ID	Vitreous	Retina	Choroid	Sclera
prediction_cnn_training_12	l_1_run_1	1	0.995558	0.975254	0.92953	0.970498
prediction_cnn_training_12	l_1_run_1	2	0.997155	0.986267	0.957178	0.980482
prediction_cnn_training_12	l_1_run_1	3	0.99566	0.977083	0.936366	0.971503
prediction_cnn_training_12	l_1_run_1	4	0.994668	0.980231	0.942028	0.97141
prediction_cnn_training_12	l_1_run_1	5	0.993237	0.974273	0.783883	0.931442
prediction_cnn_training_12	l_1_run_1	6	0.992657	0.971882	0.781855	0.93458
prediction_cnn_training_12	l_1_run_1	7	0.99345	0.958194	0.809659	0.957695
prediction_cnn_training_12	l_1_run_1	8	0.993537	0.973145	0.811688	0.950803
prediction_cnn_training_12	l_1_run_1	9	0.993992	0.974514	0.81797	0.951067
prediction_cnn_training_12	l_1_run_1	10	0.993817	0.970691	0.807594	0.952719
prediction_cnn_training_12	l_1_run_1	11	0.991555	0.970722	0.877133	0.970435
prediction_cnn_training_12	l_1_run_1	12	0.993996	0.967961	0.811948	0.946974
prediction_cnn_training_12	l_1_run_1	13	0.992003	0.970738	0.769298	0.942106
prediction_cnn_training_12	l_1_run_1	14	0.9919	0.970031	0.722615	0.923429
prediction_cnn_training_12	l_1_run_1	15	0.992048	0.975578	0.69777	0.934571
prediction_cnn_training_12	l_1_run_1	16	0.98825	0.96798	0.563137	0.887358
prediction_cnn_training_12	l_1_run_1	17	0.991108	0.968135	0.858734	0.983802
prediction_cnn_training_12	l_1_run_1	18	0.988964	0.970822	0.694986	0.95118
prediction_cnn_training_12	l_1_run_1	19	0.990926	0.969858	0.777917	0.965171
prediction_cnn_training_12	l_1_run_1	20	0.990562	0.968474	0.589761	0.891786
prediction_cnn_training_12	l_1_run_1	21	0.994491	0.972155	0.423833	0.838535
prediction_cnn_training_12	l_1_run_1	22	0.991518	0.951622	0.650442	0.926335
prediction_cnn_training_12	l_1_run_1	23	0.995084	0.974793	0.796428	0.946988
prediction_cnn_training_12	l_1_run_1	24	0.99385	0.967019	0.849747	0.969334
prediction_cnn_training_12	l_1_run_1	25	0.991629	0.960488	0.856691	0.964696
prediction_cnn_training_12	l_1_run_1	26	0.993699	0.966683	0.845762	0.963437
prediction_cnn_training_12	l_1_run_1	27	0.993067	0.958093	0.933377	0.991321
prediction_cnn_training_12	l_1_run_1	28	0.995367	0.970035	0.907296	0.983903
prediction_cnn_training_12	l_1_run_1	29	0.996559	0.976643	0.935231	0.989751
prediction_cnn_training_12	l_1_run_1	30	0.995888	0.972974	0.913084	0.986277
prediction_cnn_training_12	l_1_run_1	31	0.995036	0.964499	0.913915	0.984855
prediction_cnn_training_12	l_1_run_1	32	0.995307	0.97455	0.954563	0.992357
prediction_cnn_training_12	l_1_run_1	33	0.995908	0.971518	0.936726	0.989973
prediction_cnn_training_12	l_1_run_1	34	0.996042	0.971692	0.912098	0.984341
prediction_cnn_training_12	l_1_run_1	35	0.995908	0.976383	0.925174	0.98911
prediction_cnn_training_12	l_1_run_1	36	0.996067	0.961051	0.882985	0.98567
prediction_cnn_training_12	l_1_run_1	37	0.996808	0.972734	0.892122	0.984961
prediction_cnn_training_12	l_1_run_1	38	0.993955	0.967364	0.941485	0.992425
prediction_cnn_training_12	l_1_run_1	39	0.995975	0.974718	0.914171	0.987222
prediction_cnn_training_12	l_1_run_1	40	0.994533	0.966648	0.910014	0.986471
prediction_cnn_training_12	l_1_run_1	41	0.997185	0.982983	0.940991	0.989983
prediction_cnn_training_12	l_1_run_1	42	0.995799	0.980476	0.941436	0.990954
prediction_cnn_training_12	l_1_run_1	43	0.995849	0.981968	0.945611	0.99072
prediction_cnn_training_12	l_1_run_1	44	0.994566	0.97415	0.93542	0.991313
prediction_cnn_training_12	l_1_run_1	45	0.993811	0.974006	0.902506	0.989581
prediction_cnn_training_12	l_1_run_1	46	0.995717	0.975805	0.904112	0.992903
prediction_cnn_training_12	l_1_run_1	47	0.995892	0.966805	0.881167	0.992209
prediction_cnn_training_12	l_1_run_1	48	0.996463	0.963928	0.855564	0.9903
prediction_cnn_training_12	l_1_run_1	49	0.996404	0.969187	0.826966	0.985176
prediction_cnn_training_12	l_1_run_1	50	0.995436	0.970558	0.843851	0.990816
prediction_cnn_training_12	l_1_run_1	51	0.996467	0.966741	0.880834	0.993814
prediction_cnn_training_12	l_1_run_1	52	0.99597	0.965907	0.92837	0.987867
prediction_cnn_training_12	l_1_run_1	53	0.996508	0.974712	0.925158	0.98488
prediction_cnn_training_12	l_1_run_1	54	0.996226	0.978512	0.950206	0.992327
prediction_cnn_training_12	l_1_run_1	55	0.995506	0.960756	0.858411	0.990539
prediction_cnn_training_12	l_1_run_1	56	0.995913	0.966793	0.882345	0.992485
prediction_cnn_training_12	l_1_run_1	57	0.994011	0.959048	0.877014	0.993047
prediction_cnn_training_12	l_1_run_1	58	0.996521	0.972621	0.462326	0.809207
prediction_cnn_training_12	l_1_run_1	59	0.99614	0.967813	0.763874	0.920931
prediction_cnn_training_12	l_1_run_1	60	0.996649	0.975921	0.887156	0.967323
prediction_cnn_training_12	l_2_run_1	1	0.992867	0.948352	0.896405	0.965836
prediction_cnn_training_12	l_2_run_1	2	0.990997	0.942097	0.919437	0.977207
prediction_cnn_training_12	l_2_run_1	3	0.994135	0.942324	0.919056	0.980985
prediction_cnn_training_12	l_2_run_1	4	0.991475	0.942836	0.880026	0.955005
prediction_cnn_training_12	l_2_run_1	5	0.984861	0.94919	0.739223	0.898347
prediction_cnn_training_12	l_2_run_1	6	0.9819	0.924826	0.792546	0.959177
prediction_cnn_training_12	l_2_run_1	7	0.990922	0.944417	0.790384	0.958965
prediction_cnn_training_12	l_2_run_1	8	0.987299	0.954689	0.815804	0.955027
prediction_cnn_training_12	l_2_run_1	9	0.987502	0.938615	0.810573	0.957464
prediction_cnn_training_12	l_2_run_1	10	0.989495	0.940892	0.883414	0.981484
prediction_cnn_training_12	l_2_run_1	11	0.989732	0.947262	0.726768	0.913463
prediction_cnn_training_12	l_2_run_1	12	0.990846	0.943029	0.779312	0.940457
prediction_cnn_training_12	l_2_run_1	13	0.985654	0.95923	0.752799	0.943389
prediction_cnn_training_12	l_2_run_1	14	0.983165	0.931602	0.853489	0.978843
prediction_cnn_training_12	l_2_run_1	15	0.985119	0.960682	0.655479	0.899931
prediction_cnn_training_12	l_2_run_1	16	0.987928	0.967858	0.776256	0.963162
prediction_cnn_training_12	l_2_run_1	17	0.990482	0.937712	0.825395	0.989281
prediction_cnn_training_12	l_2_run_1	18	0.989519	0.960239	0.882877	0.988214
prediction_cnn_training_12	l_2_run_1	19	0.987479	0.95384	0.793012	0.967213
prediction_cnn_training_12	l_2_run_1	20	0.993065	0.956875	0.775313	0.927739
prediction_cnn_training_12	l_2_run_1	21	0.992759	0.948641	0.698916	0.919694
prediction_cnn_training_12	l_2_run_1	22	0.989253	0.962789	0.79458	0.941574
prediction_cnn_training_12	l_2_run_1	23	0.989035	0.961645	0.760907	0.91557
prediction_cnn_training_12	l_2_run_1	24	0.991043	0.956733	0.611277	0.849306
prediction_cnn_training_12	l_2_run_1	25	0.989097	0.953802	0.541106	0.769262
prediction_cnn_training_12	l_2_run_1	26	0.991294	0.959245	0.706146	0.892204
prediction_cnn_training_12	l_2_run_1	27	0.994081	0.961454	0.85747	0.971561
prediction_cnn_training_12	l_2_run_1	28	0.996417	0.972176	0.933134	0.989327
prediction_cnn_training_12	l_2_run_1	29	0.996796	0.977985	0.882676	0.976113
prediction_cnn_training_12	l_2_run_1	30	0.997011	0.957378	0.869705	0.981548
prediction_cnn_training_12	l_2_run_1	31	0.995728	0.971142	0.899188	0.979299
prediction_cnn_training_12	l_2_run_1	32	0.997076	0.969217	0.941049	0.991898
prediction_cnn_training_12	l_2_run_1	33	0.996228	0.977248	0.91936	0.984189
prediction_cnn_training_12	l_2_run_1	34	0.996457	0.967314	0.777064	0.946214
prediction_cnn_training_12	l_2_run_1	35	0.995332	0.960852	0.90159	0.987616
prediction_cnn_training_12	l_2_run_1	36	0.995644	0.963019	0.813584	0.973517
prediction_cnn_training_12	l_2_run_1	37	0.996414	0.974185	0.895089	0.98536
prediction_cnn_training_12	l_2_run_1	38	0.994576	0.954957	0.909411	0.98926
prediction_cnn_training_12	l_2_run_1	39	0.996493	0.965316	0.897762	0.987771
prediction_cnn_training_12	l_2_run_1	40	0.996229	0.949457	0.884666	0.98686
prediction_cnn_training_12	l_2_run_1	41	0.993843	0.96224	0.908654	0.988416
prediction_cnn_training_12	l_2_run_1	42	0.993587	0.964982	0.911641	0.988397
prediction_cnn_training_12	l_2_run_1	43	0.99441	0.961711	0.911325	0.989364
prediction_cnn_training_12	l_2_run_1	44	0.99337	0.953615	0.874544	0.98362
prediction_cnn_training_12	l_2_run_1	45	0.991811	0.93633	0.87813	0.993934
prediction_cnn_training_12	l_2_run_1	46	0.994819	0.963449	0.88608	0.993685
prediction_cnn_training_12	l_2_run_1	47	0.995427	0.948793	0.828607	0.990084
prediction_cnn_training_12	l_2_run_1	48	0.994895	0.96078	0.880291	0.9932
prediction_cnn_training_12	l_2_run_1	49	0.996261	0.958885	0.800976	0.98453
prediction_cnn_training_12	l_2_run_1	50	0.996122	0.958946	0.792751	0.990826
prediction_cnn_training_12	l_2_run_1	51	0.996801	0.960139	0.844163	0.992534
prediction_cnn_training_12	l_2_run_1	52	0.996131	0.954944	0.904181	0.985472
prediction_cnn_training_12	l_2_run_1	53	0.996984	0.964501	0.910613	0.985067
prediction_cnn_training_12	l_2_run_1	54	0.993434	0.956041	0.926898	0.992012
prediction_cnn_training_12	l_2_run_1	55	0.995556	0.97176	0.917409	0.995053
prediction_cnn_training_12	l_2_run_1	56	0.996217	0.960728	0.870047	0.99305
prediction_cnn_training_12	l_2_run_1	57	0.996452	0.964204	0.788931	0.985343
prediction_cnn_training_12	l_2_run_1	58	0.995609	0.967996	0.934495	0.976063
prediction_cnn_training_12	l_2_run_1	59	0.993506	0.9598	0.895332	0.965705
prediction_cnn_training_12	l_2_run_1	60	0.995337	0.962469	0.903583	0.974781
prediction_cnn_training_12	l_3_run_1	1	0.993829	0.971688	0.922676	0.966788
prediction_cnn_training_12	l_3_run_1	2	0.99525	0.953697	0.909034	0.971045
prediction_cnn_training_12	l_3_run_1	3	0.992301	0.967747	0.901474	0.955309
prediction_cnn_training_12	l_3_run_1	4	0.974569	0.922689	0.90768	0.96255
prediction_cnn_training_12	l_3_run_1	5	0.986358	0.947439	0.73711	0.899074
prediction_cnn_training_12	l_3_run_1	6	0.989525	0.955789	0.683282	0.885536
prediction_cnn_training_12	l_3_run_1	7	0.989556	0.954609	0.604242	0.835503
prediction_cnn_training_12	l_3_run_1	8	0.99114	0.963332	0.766409	0.938824
prediction_cnn_training_12	l_3_run_1	9	0.989978	0.956889	0.766724	0.94396
prediction_cnn_training_12	l_3_run_1	10	0.986467	0.954798	0.650305	0.915425
prediction_cnn_training_12	l_3_run_1	11	0.984166	0.948798	0.655341	0.905148
prediction_cnn_training_12	l_3_run_1	12	0.981716	0.944076	0.73851	0.926632
prediction_cnn_training_12	l_3_run_1	13	0.9883	0.955668	0.676708	0.929546
prediction_cnn_training_12	l_3_run_1	14	0.98432	0.949735	0.549805	0.879381
prediction_cnn_training_12	l_3_run_1	15	0.982186	0.935067	0.454304	0.896151
prediction_cnn_training_12	l_3_run_1	16	0.984087	0.958855	0.733028	0.954638
prediction_cnn_training_12	l_3_run_1	17	0.99077	0.959651	0.79249	0.975429
prediction_cnn_training_12	l_3_run_1	18	0.988509	0.963114	0.840387	0.978182
prediction_cnn_training_12	l_3_run_1	19	0.985893	0.959515	0.673917	0.950139
prediction_cnn_training_12	l_3_run_1	20	0.98686	0.947767	0.408298	0.855424
prediction_cnn_training_12	l_3_run_1	21	0.989591	0.943998	0.353155	0.828044
prediction_cnn_training_12	l_3_run_1	22	0.987761	0.925719	0.413603	0.882414
prediction_cnn_training_12	l_3_run_1	23	0.987233	0.957169	0.626299	0.898818
prediction_cnn_training_12	l_3_run_1	24	0.984886	0.948494	0.578728	0.907151
prediction_cnn_training_12	l_3_run_1	25	0.985281	0.954979	0.495658	0.873789
prediction_cnn_training_12	l_3_run_1	26	0.984151	0.956301	0.522942	0.879575
prediction_cnn_training_12	l_3_run_1	27	0.990366	0.959603	0.941404	0.991258
prediction_cnn_training_12	l_3_run_1	28	0.994291	0.972443	0.938114	0.98933
prediction_cnn_training_12	l_3_run_1	29	0.993405	0.967615	0.93599	0.989786
prediction_cnn_training_12	l_3_run_1	30	0.995544	0.969991	0.896547	0.984112
prediction_cnn_training_12	l_3_run_1	31	0.993515	0.965034	0.937967	0.989625
prediction_cnn_training_12	l_3_run_1	32	0.993206	0.969591	0.947094	0.990127
prediction_cnn_training_12	l_3_run_1	33	0.994342	0.973872	0.94108	0.989099
prediction_cnn_training_12	l_3_run_1	34	0.997592	0.9734	0.908921	0.985209
prediction_cnn_training_12	l_3_run_1	35	0.990968	0.945534	0.907098	0.990548
prediction_cnn_training_12	l_3_run_1	36	0.993418	0.97087	0.902222	0.985476
prediction_cnn_training_12	l_3_run_1	37	0.991561	0.961971	0.90219	0.986393
prediction_cnn_training_12	l_3_run_1	38	0.990855	0.958913	0.909695	0.986042
prediction_cnn_training_12	l_3_run_1	39	0.993905	0.966843	0.900323	0.985318
prediction_cnn_training_12	l_3_run_1	40	0.994371	0.953933	0.902257	0.987776
prediction_cnn_training_12	l_3_run_1	41	0.990595	0.972891	0.933068	0.987354
prediction_cnn_training_12	l_3_run_1	42	0.989048	0.958133	0.913474	0.987371
prediction_cnn_training_12	l_3_run_1	43	0.989589	0.965931	0.937777	0.990227
prediction_cnn_training_12	l_3_run_1	44	0.98827	0.934414	0.883107	0.990178
prediction_cnn_training_12	l_3_run_1	45	0.987287	0.962635	0.895819	0.988871
prediction_cnn_training_12	l_3_run_1	46	0.994108	0.959972	0.885821	0.993934
prediction_cnn_training_12	l_3_run_1	47	0.995319	0.955472	0.864078	0.99227
prediction_cnn_training_12	l_3_run_1	48	0.992839	0.959451	0.881804	0.99203
prediction_cnn_training_12	l_3_run_1	49	0.995853	0.958893	0.850786	0.989781
prediction_cnn_training_12	l_3_run_1	50	0.996169	0.968544	0.855986	0.993329
prediction_cnn_training_12	l_3_run_1	51	0.993649	0.953831	0.871693	0.994044
prediction_cnn_training_12	l_3_run_1	52	0.99294	0.962773	0.909584	0.981221
prediction_cnn_training_12	l_3_run_1	53	0.994855	0.95339	0.892046	0.981961
prediction_cnn_training_12	l_3_run_1	54	0.992161	0.955489	0.924864	0.989999
prediction_cnn_training_12	l_3_run_1	55	0.992966	0.964782	0.909739	0.994032
prediction_cnn_training_12	l_3_run_1	56	0.996053	0.968797	0.896662	0.994263
prediction_cnn_training_12	l_3_run_1	57	0.995587	0.964901	0.863617	0.991189
prediction_cnn_training_12	l_3_run_1	58	0.991901	0.958362	0.418063	0.795765
prediction_cnn_training_12	l_3_run_1	59	0.992875	0.954747	0.875991	0.962047
prediction_cnn_training_12	l_3_run_1	60	0.994053	0.954038	0.861996	0.962366
