# Supplementary material for: Validation of automated artificial intelligence segmentation of optical coherence tomography images
Source: PLoS One. 2019 Aug 16;14(8):e0220063. doi: 10.1371/journal.pone.0220063 (PMC6697318; doi:10.1371/journal.pone.0220063)
Supplement: S2 Table — (XLSX) [file pone.0220063.s002.xlsx]

## Sheet: README
This file compares the variability of the graders themselves between their respective runs
All scores in this file are IOU scores (which are symmetric)
Abbreviations
RC	Reading Center Experts
EO	Expert Opthalmologists
L	Laymen
rc_1, eo_2, l_3 etc. refer to the grader ID within the group
Each group has 3 graders
The sheets are named accordingly
The sheets contain the scores for one grader each.
This includes the comparisons run1 vs. run 2, run1 vs. run 3 as well as run2 vs. run3

## Sheet: Plots
Sclera	1	2	3		Vitreous	1	2	3		Retina	1	2	3		Choroid	1	2	3
RC	0.970749	0.96637	0.971897		RC	0.984649	0.994012	0.994418		RC	0.957928	0.976706	0.956207		RC	0.934899	0.924286	0.914516
RC	0.967113	0.974107	0.960532		RC	0.985259	0.994722	0.988743		RC	0.949665	0.971175	0.927767		RC	0.921538	0.935913	0.880911
RC	0.918664	0.986718	0.982332		RC	0.989616	0.994066	0.993305		RC	0.963301	0.976405	0.965434		RC	0.84423	0.966209	0.950026
RC	0.948677	0.977179	0.955618		RC	0.991379	0.996071	0.994116		RC	0.965776	0.969382	0.964595		RC	0.89688	0.938901	0.906671
RC	0.975155	0.949452	0.971211		RC	0.985946	0.990658	0.990529		RC	0.95916	0.962931	0.960573		RC	0.922473	0.829036	0.871461
RC	0.979663	0.960305	0.969633		RC	0.987288	0.994188	0.990691		RC	0.961611	0.96799	0.957362		RC	0.929844	0.835125	0.878356
RC	0.978432	0.973518	0.945474		RC	0.986634	0.992832	0.988655		RC	0.958641	0.957184	0.951551		RC	0.909536	0.867111	0.764942
RC	0.926317	0.967154	0.983428		RC	0.991083	0.991517	0.988589		RC	0.970781	0.968582	0.948414		RC	0.793468	0.849695	0.883287
RC	0.969409	0.959966	0.953011		RC	0.983985	0.994501	0.980523		RC	0.943153	0.965687	0.948466		RC	0.893181	0.87062	0.806044
RC	0.967773	0.963346	0.969685		RC	0.981095	0.991703	0.987706		RC	0.952431	0.96668	0.959683		RC	0.885238	0.856893	0.825985
RC	0.98117	0.977477	0.959068		RC	0.986466	0.991712	0.990404		RC	0.957088	0.959241	0.957331		RC	0.913594	0.90497	0.839389
RC	0.976477	0.962451	0.955147		RC	0.972142	0.993867	0.986821		RC	0.930111	0.96414	0.955765		RC	0.906256	0.868273	0.827496
RC	0.960128	0.950968	0.961716		RC	0.984091	0.988714	0.990464		RC	0.956697	0.966008	0.972227		RC	0.839645	0.756446	0.819934
RC	0.979997	0.97776	0.951768		RC	0.977489	0.991219	0.988931		RC	0.946936	0.961717	0.956693		RC	0.89837	0.849215	0.783938
RC	0.96549	0.971293	0.983641		RC	0.984741	0.991177	0.987968		RC	0.960694	0.958021	0.962935		RC	0.882119	0.790084	0.845397
RC	0.982887	0.980443	0.989894		RC	0.98132	0.9896	0.983892		RC	0.959342	0.97439	0.953774		RC	0.858192	0.834468	0.883552
RC	0.983258	0.984232	0.976567		RC	0.988191	0.99158	0.991544		RC	0.964829	0.97135	0.970267		RC	0.851585	0.854971	0.829105
RC	0.974368	0.987243	0.978736		RC	0.985919	0.989785	0.987158		RC	0.966079	0.970155	0.96027		RC	0.828106	0.87989	0.804288
RC	0.97951	0.98017	0.965481		RC	0.98444	0.991478	0.989917		RC	0.948382	0.971467	0.974269		RC	0.82789	0.832751	0.762158
RC	0.838505	0.970862	0.971262		RC	0.985021	0.993475	0.993189		RC	0.947988	0.967471	0.960134		RC	0.653426	0.88898	0.781905
RC	0.92955	0.943844	0.980878		RC	0.992288	0.99406	0.993091		RC	0.966939	0.966649	0.964969		RC	0.731931	0.739918	0.806621
RC	0.929325	0.920963	0.95461		RC	0.98916	0.98893	0.987069		RC	0.969168	0.965548	0.96361		RC	0.784189	0.690685	0.715761
RC	0.873063	0.941465	0.976036		RC	0.989588	0.99143	0.988475		RC	0.960308	0.963524	0.961716		RC	0.702652	0.785963	0.839534
RC	0.939955	0.954922	0.962402		RC	0.991666	0.991401	0.989681		RC	0.968351	0.967768	0.964141		RC	0.775348	0.800645	0.845505
RC	0.968856	0.965769	0.98127		RC	0.989978	0.993645	0.988722		RC	0.96655	0.966966	0.949559		RC	0.843983	0.827367	0.859342
RC	0.978685	0.961048	0.969045		RC	0.986971	0.993229	0.991015		RC	0.954525	0.95804	0.971122		RC	0.891304	0.802613	0.805668
RC	0.984531	0.966144	0.979633		RC	0.994011	0.994604	0.992918		RC	0.970149	0.973531	0.966688		RC	0.922496	0.856262	0.914624
RC	0.990652	0.985838	0.984522		RC	0.995484	0.995517	0.994164		RC	0.973853	0.972594	0.959707		RC	0.945872	0.924274	0.919771
RC	0.990513	0.988333	0.966728		RC	0.996541	0.996007	0.996105		RC	0.976257	0.978059	0.975869		RC	0.940236	0.938874	0.865027
RC	0.988157	0.965442	0.985365		RC	0.995046	0.994986	0.995983		RC	0.965301	0.963582	0.972241		RC	0.928044	0.822667	0.926034
RC	0.988984	0.986063	0.987795		RC	0.993303	0.995175	0.994168		RC	0.96727	0.97341	0.965895		RC	0.942834	0.933093	0.937302
RC	0.990786	0.986555	0.965825		RC	0.995666	0.996478	0.994017		RC	0.969773	0.975084	0.963942		RC	0.945113	0.929174	0.857724
RC	0.990127	0.981623	0.98699		RC	0.995583	0.994653	0.993674		RC	0.975241	0.95479	0.963633		RC	0.946056	0.896354	0.93417
RC	0.98914	0.97356	0.991188		RC	0.994501	0.994702	0.994861		RC	0.968342	0.96186	0.968143		RC	0.935355	0.869843	0.947515
RC	0.991242	0.989113	0.987835		RC	0.995557	0.995046	0.995383		RC	0.965979	0.966302	0.974753		RC	0.930635	0.925618	0.927742
RC	0.995522	0.989527	0.985827		RC	0.994394	0.994672	0.994325		RC	0.970037	0.969235	0.971534		RC	0.957734	0.924631	0.915671
RC	0.991722	0.984512	0.98634		RC	0.995938	0.994501	0.995427		RC	0.97455	0.960056	0.975298		RC	0.933335	0.884852	0.916468
RC	0.991451	0.990882	0.988946		RC	0.995307	0.994892	0.993415		RC	0.968304	0.970857	0.969048		RC	0.936533	0.939884	0.933634
RC	0.991745	0.982754	0.989241		RC	0.993608	0.995975	0.995148		RC	0.96711	0.970682	0.971648		RC	0.936732	0.89257	0.925655
RC	0.988723	0.98737	0.98711		RC	0.995152	0.995885	0.99468		RC	0.968119	0.975551	0.963684		RC	0.926104	0.925434	0.914764
RC	0.987655	0.985903	0.989869		RC	0.991022	0.989004	0.990676		RC	0.969846	0.963544	0.960604		RC	0.929082	0.913239	0.917541
RC	0.98715	0.985312	0.98403		RC	0.990491	0.99178	0.988516		RC	0.965285	0.97404	0.969027		RC	0.923459	0.922514	0.915354
RC	0.986187	0.977817	0.991383		RC	0.991232	0.993578	0.990902		RC	0.953508	0.963998	0.960269		RC	0.900422	0.876014	0.924649
RC	0.991833	0.979651	0.99071		RC	0.990427	0.991081	0.992371		RC	0.95685	0.958216	0.963825		RC	0.925934	0.879586	0.92032
RC	0.993139	0.991126	0.994456		RC	0.99133	0.993896	0.993133		RC	0.955369	0.955464	0.970846		RC	0.912526	0.893314	0.938693
RC	0.994611	0.992589	0.992213		RC	0.994363	0.995917	0.994886		RC	0.970259	0.977113	0.96569		RC	0.918659	0.900011	0.883839
RC	0.993601	0.993881	0.994399		RC	0.994777	0.994583	0.994878		RC	0.963672	0.961217	0.968206		RC	0.899552	0.901325	0.913114
RC	0.996136	0.992238	0.990897		RC	0.995476	0.994137	0.994356		RC	0.97224	0.960291	0.967269		RC	0.934547	0.88745	0.879878
RC	0.995489	0.99142	0.993711		RC	0.996681	0.995641	0.995037		RC	0.97214	0.971699	0.967068		RC	0.919022	0.893279	0.900868
RC	0.990431	0.988758	0.994036		RC	0.993335	0.995751	0.992344		RC	0.960975	0.966389	0.958233		RC	0.823227	0.827322	0.873749
RC	0.991736	0.990839	0.993845		RC	0.99383	0.99561	0.996085		RC	0.951764	0.968198	0.963984		RC	0.849965	0.879774	0.880005
RC	0.973785	0.983543	0.972688		RC	0.995734	0.995463	0.995267		RC	0.968885	0.965221	0.971112		RC	0.877243	0.918473	0.889519
RC	0.99	0.9786	0.983415		RC	0.997452	0.995927	0.996712		RC	0.972947	0.968416	0.965082		RC	0.942523	0.913526	0.917411
RC	0.986968	0.985686	0.989949		RC	0.995983	0.993035	0.995214		RC	0.95806	0.962863	0.967283		RC	0.907934	0.909169	0.928259
RC	0.993476	0.990042	0.995533		RC	0.995591	0.995917	0.995279		RC	0.965443	0.975909	0.968733		RC	0.893842	0.879194	0.921868
RC	0.993976	0.993643	0.992246		RC	0.994987	0.993195	0.995858		RC	0.977321	0.968167	0.972538		RC	0.923562	0.909883	0.898968
RC	0.993339	0.991725	0.9943		RC	0.994645	0.992458	0.994896		RC	0.964777	0.949831	0.96463		RC	0.897035	0.866697	0.896485
RC	0.956248	0.97658	0.918671		RC	0.996341	0.993928	0.995245		RC	0.968478	0.964533	0.962869		RC	0.901708	0.826636	0.621568
RC	0.970118	0.949708	0.974254		RC	0.99535	0.995546	0.995658		RC	0.970931	0.96121	0.965619		RC	0.918828	0.850658	0.91573
RC	0.967978	0.95193	0.975849		RC	0.995348	0.995534	0.993416		RC	0.972212	0.963842	0.96676		RC	0.90593	0.852892	0.918242
RC	0.967909	0.964661	0.964187		RC	0.988956	0.995016	0.991147		RC	0.964286	0.974168	0.957633		RC	0.92587	0.916784	0.909447
RC	0.981023	0.972226	0.957794		RC	0.992673	0.993992	0.993118		RC	0.971083	0.968803	0.939179		RC	0.949937	0.931036	0.877383
RC	0.963704	0.976014	0.968251		RC	0.993008	0.993033	0.99165		RC	0.964646	0.972247	0.955602		RC	0.908739	0.946619	0.919612
RC	0.956382	0.953437	0.968889		RC	0.991478	0.993703	0.992783		RC	0.966091	0.97095	0.960049		RC	0.908277	0.900155	0.920114
RC	0.976731	0.94137	0.949545		RC	0.984827	0.990282	0.987247		RC	0.954347	0.959393	0.947816		RC	0.923145	0.837681	0.770029
RC	0.956084	0.920609	0.971014		RC	0.990018	0.994755	0.990388		RC	0.957126	0.975865	0.963102		RC	0.856881	0.741759	0.878377
RC	0.977404	0.968423	0.95388		RC	0.989139	0.991401	0.987711		RC	0.965904	0.959511	0.960719		RC	0.90584	0.859142	0.806504
RC	0.971085	0.960144	0.977011		RC	0.990583	0.991141	0.988407		RC	0.962192	0.960023	0.961833		RC	0.889355	0.809182	0.867439
RC	0.919447	0.960997	0.980928		RC	0.986698	0.993318	0.986012		RC	0.958435	0.969848	0.955587		RC	0.752791	0.884225	0.900363
RC	0.945713	0.968341	0.969443		RC	0.986269	0.991999	0.982182		RC	0.963048	0.959912	0.942188		RC	0.828889	0.871151	0.818228
RC	0.978732	0.967181	0.951632		RC	0.988075	0.993319	0.988803		RC	0.963445	0.96355	0.954454		RC	0.908233	0.87326	0.837016
RC	0.981557	0.961598	0.976547		RC	0.979204	0.992782	0.987505		RC	0.937824	0.964836	0.946142		RC	0.914044	0.873814	0.890432
RC	0.972484	0.965387	0.95409		RC	0.975334	0.993078	0.988219		RC	0.950417	0.963279	0.955539		RC	0.885754	0.809669	0.761472
RC	0.977041	0.97027	0.94467		RC	0.984376	0.99187	0.987497		RC	0.964148	0.958423	0.946194		RC	0.895974	0.819053	0.739683
RC	0.969462	0.969757	0.975991		RC	0.986847	0.991277	0.990719		RC	0.962578	0.959031	0.963126		RC	0.891021	0.778916	0.786205
RC	0.991792	0.982915	0.980662		RC	0.987737	0.989963	0.988044		RC	0.9708	0.966325	0.950823		RC	0.916091	0.840157	0.822627
RC	0.98609	0.982427	0.974498		RC	0.985513	0.988846	0.989651		RC	0.960539	0.967325	0.962603		RC	0.865715	0.836869	0.808408
RC	0.983354	0.985498	0.981904		RC	0.98996	0.987458	0.987504		RC	0.971121	0.967336	0.958939		RC	0.872931	0.871129	0.820959
RC	0.978809	0.985068	0.95643		RC	0.988875	0.989919	0.988589		RC	0.958102	0.968641	0.965027		RC	0.832374	0.85629	0.694547
RC	0.814694	0.966528	0.973536		RC	0.982896	0.990748	0.990969		RC	0.945505	0.958501	0.956836		RC	0.594661	0.866454	0.801947
RC	0.863613	0.95413	0.982645		RC	0.992693	0.99416	0.993724		RC	0.972361	0.964781	0.967461		RC	0.680149	0.770608	0.808419
RC	0.977831	0.965194	0.946502		RC	0.990602	0.98867	0.989316		RC	0.967281	0.961445	0.954044		RC	0.922177	0.815941	0.648985
RC	0.859166	0.954908	0.977367		RC	0.990699	0.990104	0.989199		RC	0.963815	0.954948	0.955402		RC	0.668153	0.813325	0.820866
RC	0.961071	0.918289	0.941089		RC	0.993613	0.991874	0.991423		RC	0.972354	0.953892	0.96424		RC	0.828723	0.691564	0.763977
RC	0.95433	0.938709	0.974574		RC	0.992232	0.992712	0.98876		RC	0.967603	0.964637	0.957666		RC	0.781822	0.772816	0.83454
RC	0.968928	0.977902	0.978577		RC	0.98805	0.993776	0.990191		RC	0.959046	0.973764	0.968287		RC	0.855456	0.89988	0.861558
RC	0.984024	0.973873	0.965053		RC	0.992695	0.993945	0.989082		RC	0.968207	0.966198	0.954568		RC	0.920569	0.882392	0.858062
RC	0.992764	0.99346	0.963141		RC	0.99265	0.995957	0.994715		RC	0.968236	0.974941	0.970476		RC	0.957824	0.957048	0.845688
RC	0.99165	0.982254	0.961829		RC	0.996636	0.9952	0.995892		RC	0.979374	0.970292	0.970216		RC	0.94855	0.907286	0.841075
RC	0.980564	0.982049	0.975117		RC	0.995311	0.995711	0.996117		RC	0.967411	0.969177	0.972108		RC	0.891131	0.901803	0.883489
RC	0.980684	0.990888	0.990333		RC	0.992108	0.994853	0.994142		RC	0.963742	0.966703	0.968538		RC	0.910253	0.945377	0.947834
RC	0.992881	0.985007	0.987594		RC	0.996203	0.99684	0.994523		RC	0.979241	0.975727	0.969665		RC	0.961102	0.925104	0.936009
RC	0.992315	0.984421	0.968015		RC	0.995888	0.995623	0.995852		RC	0.976067	0.968052	0.975468		RC	0.9538	0.917239	0.868216
RC	0.986736	0.98395	0.988769		RC	0.994972	0.996058	0.996041		RC	0.973106	0.969038	0.978609		RC	0.93075	0.911161	0.944779
RC	0.993954	0.988664	0.989532		RC	0.995408	0.993466	0.992715		RC	0.968584	0.960194	0.966841		RC	0.946706	0.917137	0.934073
RC	0.993673	0.981097	0.98508		RC	0.99563	0.995186	0.993146		RC	0.97197	0.975097	0.969488		RC	0.946572	0.890159	0.913613
RC	0.99415	0.977008	0.983513		RC	0.995447	0.996577	0.992682		RC	0.974661	0.975608	0.965989		RC	0.947959	0.867736	0.89477
RC	0.992102	0.993059	0.989744		RC	0.995227	0.995327	0.994118		RC	0.973691	0.969035	0.963119		RC	0.945493	0.945721	0.92853
RC	0.991281	0.984813	0.984791		RC	0.99516	0.995645	0.995947		RC	0.974196	0.961153	0.977861		RC	0.938863	0.89418	0.909434
RC	0.991375	0.97903	0.985129		RC	0.994518	0.995732	0.990776		RC	0.96855	0.973928	0.957339		RC	0.942521	0.887958	0.911043
RC	0.988206	0.983543	0.984903		RC	0.993701	0.989504	0.990787		RC	0.979062	0.965047	0.961809		RC	0.938621	0.907402	0.896381
RC	0.988219	0.984626	0.977681		RC	0.991594	0.992524	0.990919		RC	0.974692	0.971834	0.963948		RC	0.938734	0.914956	0.87558
RC	0.991767	0.970628	0.991001		RC	0.992732	0.993286	0.991912		RC	0.97503	0.97601	0.971308		RC	0.951002	0.869359	0.937134
RC	0.992333	0.989286	0.990852		RC	0.993905	0.993307	0.991076		RC	0.971625	0.961298	0.9581		RC	0.940208	0.917012	0.915351
RC	0.989124	0.991393	0.993181		RC	0.994209	0.992108	0.993095		RC	0.96478	0.963093	0.971648		RC	0.886203	0.911698	0.931145
RC	0.992824	0.98685	0.989652		RC	0.995368	0.995762	0.994851		RC	0.968738	0.975973	0.974406		RC	0.89325	0.855227	0.878187
RC	0.993363	0.986181	0.992701		RC	0.995581	0.993825	0.994612		RC	0.963311	0.945255	0.966021		RC	0.890845	0.819634	0.896364
RC	0.995405	0.995633	0.992489		RC	0.994595	0.994715	0.99572		RC	0.969873	0.970901	0.972893		RC	0.927736	0.933465	0.902262
RC	0.9959	0.989622	0.988656		RC	0.995102	0.995895	0.995928		RC	0.971441	0.967212	0.970693		RC	0.931353	0.865678	0.864284
RC	0.993854	0.992747	0.994337		RC	0.993975	0.995082	0.995819		RC	0.970184	0.970277	0.975202		RC	0.890591	0.875609	0.90121
RC	0.995616	0.994953	0.993258		RC	0.996406	0.995267	0.995976		RC	0.968179	0.965081	0.962282		RC	0.910308	0.912665	0.870917
RC	0.975973	0.978057	0.991739		RC	0.995612	0.995942	0.995248		RC	0.972646	0.974507	0.969574		RC	0.891457	0.900959	0.956365
RC	0.983741	0.975177	0.982027		RC	0.995405	0.996474	0.995487		RC	0.966252	0.97409	0.963275		RC	0.921973	0.903449	0.916305
RC	0.993442	0.987908	0.992237		RC	0.996566	0.99495	0.994775		RC	0.958534	0.970128	0.970455		RC	0.93501	0.925622	0.944496
RC	0.994976	0.987877	0.991226		RC	0.995363	0.995582	0.994767		RC	0.966599	0.974923	0.962232		RC	0.910152	0.870003	0.878805
RC	0.996047	0.996557	0.990647		RC	0.996424	0.994481	0.994319		RC	0.978157	0.961328	0.971121		RC	0.936408	0.914287	0.892786
RC	0.99308	0.992109	0.990818		RC	0.995426	0.993501	0.992347		RC	0.961195	0.952151	0.951747		RC	0.883361	0.875753	0.853281
RC	0.968293	0.989078	0.886921		RC	0.9956	0.994704	0.995083		RC	0.971488	0.974779	0.970674		RC	0.930183	0.920209	0.555591
RC	0.975045	0.967219	0.936297		RC	0.99567	0.996439	0.995887		RC	0.975207	0.972344	0.967496		RC	0.936053	0.897301	0.843233
RC	0.986123	0.980587	0.932252		RC	0.995282	0.995513	0.995465		RC	0.973454	0.969475	0.952433		RC	0.95435	0.925823	0.763645
RC	0.976454	0.975974	0.976856		RC	0.992828	0.994944	0.994941		RC	0.970166	0.971943	0.968702		RC	0.94149	0.936218	0.935173
RC	0.975276	0.980757	0.984584		RC	0.99054	0.994573	0.99286		RC	0.964446	0.973142	0.963758		RC	0.93991	0.948854	0.95333
RC	0.945837	0.970576	0.968998		RC	0.992622	0.994518	0.991518		RC	0.968012	0.976916	0.959272		RC	0.891934	0.938003	0.92576
RC	0.963493	0.948375	0.937213		RC	0.991792	0.992685	0.99175		RC	0.966097	0.966153	0.972219		RC	0.922122	0.891067	0.88594
RC	0.979274	0.893785	0.956054		RC	0.98896	0.991142	0.989385		RC	0.964488	0.95862	0.960409		RC	0.932282	0.704521	0.79909
RC	0.964155	0.945931	0.95752		RC	0.987434	0.994381	0.991645		RC	0.954455	0.963373	0.964629		RC	0.878607	0.813818	0.841897
RC	0.978534	0.974472	0.973433		RC	0.989987	0.99028	0.984539		RC	0.96836	0.951857	0.948121		RC	0.912683	0.875192	0.879172
RC	0.931335	0.960616	0.975659		RC	0.991063	0.991159	0.984881		RC	0.961952	0.965107	0.945834		RC	0.802158	0.825904	0.849892
RC	0.919577	0.964844	0.953942		RC	0.987711	0.994083	0.987454		RC	0.957858	0.967488	0.9519		RC	0.757486	0.888853	0.794499
RC	0.959817	0.972706	0.961707		RC	0.989168	0.988314	0.986928		RC	0.967579	0.961698	0.947708		RC	0.872944	0.885078	0.787141
RC	0.986463	0.976696	0.94043		RC	0.989644	0.990163	0.988711		RC	0.960043	0.960203	0.95485		RC	0.93014	0.905075	0.801727
RC	0.976235	0.950178	0.957605		RC	0.988781	0.989997	0.987171		RC	0.964675	0.962195	0.935646		RC	0.913791	0.841717	0.808441
RC	0.9735	0.96302	0.958645		RC	0.986262	0.991239	0.985544		RC	0.953885	0.952172	0.956885		RC	0.881526	0.762794	0.778339
RC	0.98416	0.964313	0.955953		RC	0.987713	0.988634	0.988549		RC	0.965872	0.956651	0.963991		RC	0.918019	0.800737	0.783246
RC	0.980622	0.989471	0.989934		RC	0.989792	0.990237	0.987575		RC	0.964569	0.958306	0.965212		RC	0.918439	0.878717	0.884606
RC	0.983298	0.978572	0.981107		RC	0.988146	0.99111	0.988918		RC	0.974154	0.971447	0.964601		RC	0.872898	0.817704	0.847511
RC	0.990332	0.980188	0.977749		RC	0.989176	0.986513	0.987187		RC	0.969091	0.969284	0.95828		RC	0.900345	0.837876	0.816959
RC	0.984145	0.981672	0.980259		RC	0.992228	0.990339	0.986623		RC	0.97485	0.97272	0.965062		RC	0.882501	0.851354	0.821353
RC	0.987961	0.972499	0.985214		RC	0.992279	0.989248	0.986059		RC	0.976228	0.964531	0.964815		RC	0.90432	0.780335	0.844383
RC	0.967708	0.95456	0.976692		RC	0.989343	0.993202	0.991305		RC	0.949299	0.973162	0.954306		RC	0.866754	0.841932	0.789235
RC	0.80435	0.974514	0.980412		RC	0.992393	0.994711	0.993573		RC	0.97275	0.976802	0.961383		RC	0.519814	0.881038	0.780957
RC	0.941353	0.947787	0.977521		RC	0.9911	0.991605	0.9891		RC	0.970627	0.967483	0.961155		RC	0.809454	0.790023	0.792431
RC	0.967512	0.962945	0.970004		RC	0.993048	0.993453	0.98761		RC	0.974113	0.964368	0.953077		RC	0.884435	0.856324	0.788412
RC	0.951032	0.945847	0.972481		RC	0.990806	0.992569	0.989044		RC	0.972819	0.965605	0.961878		RC	0.806272	0.786428	0.860152
RC	0.966767	0.91578	0.975666		RC	0.989893	0.992736	0.98974		RC	0.966986	0.970224	0.960165		RC	0.841136	0.692591	0.844444
RC	0.975225	0.952664	0.971186		RC	0.989189	0.99235	0.992008		RC	0.969335	0.961038	0.971597		RC	0.886989	0.7818	0.814285
RC	0.990999	0.988694	0.981873		RC	0.994857	0.995865	0.989595		RC	0.976405	0.972772	0.951612		RC	0.951613	0.934192	0.909524
RC	0.990062	0.989021	0.973711		RC	0.995006	0.996956	0.994186		RC	0.9712	0.97658	0.969438		RC	0.941995	0.936289	0.879634
RC	0.991895	0.990916	0.988765		RC	0.995989	0.995076	0.995642		RC	0.968733	0.973487	0.971222		RC	0.940147	0.945422	0.934484
RC	0.979222	0.982094	0.987575		RC	0.995997	0.995724	0.996172		RC	0.971101	0.972708	0.968224		RC	0.888419	0.89735	0.926594
RC	0.989407	0.978758	0.991748		RC	0.989347	0.996127	0.993741		RC	0.955845	0.978065	0.968271		RC	0.941701	0.908862	0.954579
RC	0.994085	0.987577	0.972492		RC	0.995729	0.995627	0.995471		RC	0.974937	0.970813	0.96575		RC	0.963042	0.934124	0.881836
RC	0.988608	0.978996	0.979868		RC	0.994088	0.996014	0.994266		RC	0.971358	0.969765	0.962187		RC	0.939399	0.900993	0.899372
RC	0.989375	0.984953	0.988622		RC	0.995455	0.99549	0.995838		RC	0.976718	0.973605	0.973692		RC	0.944621	0.927528	0.939611
RC	0.994362	0.984074	0.992352		RC	0.994302	0.995584	0.994232		RC	0.973893	0.967639	0.968866		RC	0.957265	0.901759	0.944181
RC	0.995644	0.987926	0.990841		RC	0.995293	0.994318	0.993563		RC	0.976618	0.973715	0.971467		RC	0.962885	0.923335	0.938689
RC	0.994685	0.980972	0.981662		RC	0.995902	0.995507	0.994506		RC	0.978404	0.96761	0.971788		RC	0.955685	0.87828	0.889204
RC	0.993545	0.991188	0.988804		RC	0.995501	0.995704	0.994445		RC	0.968415	0.974676	0.96412		RC	0.946296	0.942345	0.925246
RC	0.995165	0.973866	0.989112		RC	0.995338	0.995855	0.9955		RC	0.977665	0.965719	0.969587		RC	0.961264	0.849921	0.922744
RC	0.992672	0.982245	0.988222		RC	0.995106	0.995524	0.9912		RC	0.973267	0.969775	0.956119		RC	0.950316	0.898104	0.922939
RC	0.987606	0.981401	0.981131		RC	0.989251	0.994494	0.985701		RC	0.963444	0.975015	0.960113		RC	0.923432	0.900288	0.891326
RC	0.989769	0.980788	0.985542		RC	0.992087	0.992597	0.989094		RC	0.974367	0.975288	0.959877		RC	0.943346	0.908238	0.900961
RC	0.986901	0.985782	0.991168		RC	0.98917	0.992995	0.990615		RC	0.954752	0.966347	0.971147		RC	0.910412	0.916647	0.943482
RC	0.993249	0.986871	0.988577		RC	0.990463	0.990093	0.992219		RC	0.962549	0.968535	0.975117		RC	0.941155	0.923175	0.929578
RC	0.99099	0.987883	0.992177		RC	0.994384	0.994094	0.993362		RC	0.975368	0.954474	0.967662		RC	0.911417	0.870643	0.918503
RC	0.994828	0.982508	0.99229		RC	0.99464	0.995437	0.992945		RC	0.964717	0.971337	0.965962		RC	0.905083	0.811069	0.887526
RC	0.995104	0.987233	0.99383		RC	0.995973	0.995637	0.994821		RC	0.968204	0.963867	0.965777		RC	0.914008	0.847697	0.90542
RC	0.996933	0.993971	0.990276		RC	0.995911	0.995771	0.994872		RC	0.975144	0.973956	0.965026		RC	0.943411	0.919179	0.869777
RC	0.994831	0.992801	0.986018		RC	0.994694	0.996351	0.995135		RC	0.973508	0.969428	0.967538		RC	0.927523	0.897434	0.838554
RC	0.991236	0.993753	0.993006		RC	0.994732	0.996418	0.993527		RC	0.971168	0.966225	0.956014		RC	0.845307	0.874907	0.849699
RC	0.992471	0.991581	0.993823		RC	0.994453	0.994974	0.993842		RC	0.966088	0.961283	0.954911		RC	0.879605	0.879291	0.875506
RC	0.986831	0.971996	0.971971		RC	0.997367	0.996805	0.996351		RC	0.970923	0.974439	0.972475		RC	0.92086	0.878996	0.884634
RC	0.98678	0.986096	0.985011		RC	0.995582	0.995464	0.996312		RC	0.966934	0.969708	0.966013		RC	0.931904	0.938063	0.927254
RC	0.989969	0.977027	0.986498		RC	0.995658	0.993275	0.995426		RC	0.971912	0.964144	0.968821		RC	0.936093	0.874082	0.913358
RC	0.995671	0.983688	0.991483		RC	0.994537	0.995802	0.994445		RC	0.969293	0.976304	0.966014		RC	0.924788	0.83655	0.888699
RC	0.994393	0.991276	0.989312		RC	0.996733	0.993718	0.995213		RC	0.982098	0.956433	0.971521		RC	0.928328	0.859496	0.880971
RC	0.99507	0.986812	0.989266		RC	0.99567	0.994184	0.994244		RC	0.966892	0.961248	0.951494		RC	0.906826	0.837153	0.82929
RC	0.975023	0.978822	0.965385		RC	0.997222	0.995046	0.994978		RC	0.979614	0.969057	0.962426		RC	0.940996	0.84087	0.854106
RC	0.961389	0.970995	0.92172		RC	0.996368	0.994972	0.995782		RC	0.975156	0.963962	0.966905		RC	0.900356	0.910231	0.806085
RC	0.978071	0.945649	0.954467		RC	0.996641	0.994744	0.994171		RC	0.981288	0.960121	0.946615		RC	0.934972	0.835335	0.816417
EO	0.975787	0.974581	0.968864		EO	0.995005	0.993396	0.991868		EO	0.980253	0.973803	0.771351		EO	0.949752	0.941469	0.74795
EO	0.975198	0.959945	0.961528		EO	0.99506	0.995908	0.991885		EO	0.967248	0.973667	0.743441		EO	0.938643	0.913204	0.726331
EO	0.977085	0.971969	0.95626		EO	0.99563	0.99723	0.991441		EO	0.965493	0.981607	0.968856		EO	0.938881	0.938446	0.897914
EO	0.975352	0.950176	0.934628		EO	0.995429	0.991104	0.993427		EO	0.968541	0.966214	0.971705		EO	0.941049	0.900583	0.854232
EO	0.952559	0.940051	0.958056		EO	0.991525	0.993877	0.986051		EO	0.962514	0.964079	0.943383		EO	0.889991	0.811962	0.770457
EO	0.970528	0.961007	0.981184		EO	0.992854	0.991771	0.987568		EO	0.971324	0.963008	0.954161		EO	0.912854	0.862429	0.884949
EO	0.983426	0.979025	0.948529		EO	0.991889	0.990261	0.98634		EO	0.953445	0.965018	0.934259		EO	0.919403	0.913975	0.734372
EO	0.971188	0.957653	0.976445		EO	0.992638	0.990931	0.990484		EO	0.970576	0.960812	0.952425		EO	0.915807	0.782702	0.86027
EO	0.917738	0.945014	0.962798		EO	0.993179	0.992689	0.990469		EO	0.972138	0.973352	0.943366		EO	0.787695	0.821803	0.797336
EO	0.969244	0.970924	0.948916		EO	0.990724	0.991381	0.991132		EO	0.959826	0.964663	0.959023		EO	0.894331	0.877098	0.780165
EO	0.985335	0.951458	0.936586		EO	0.991815	0.991224	0.99149		EO	0.958889	0.958962	0.919014		EO	0.934074	0.828113	0.724305
EO	0.96689	0.976904	0.947322		EO	0.991491	0.986877	0.989013		EO	0.969268	0.946997	0.956814		EO	0.904679	0.897241	0.780429
EO	0.976931	0.983117	0.955977		EO	0.991121	0.989156	0.987558		EO	0.971095	0.960345	0.957862		EO	0.900699	0.899181	0.722205
EO	0.978573	0.964324	0.960936		EO	0.992164	0.990005	0.984328		EO	0.972291	0.969622	0.944151		EO	0.90804	0.832587	0.742568
EO	0.960993	0.960418	0.978134		EO	0.991616	0.985256	0.986504		EO	0.970446	0.9611	0.960151		EO	0.823163	0.83264	0.840487
EO	0.991048	0.983307	0.974112		EO	0.992731	0.990328	0.985051		EO	0.976001	0.968433	0.948626		EO	0.924859	0.85509	0.784471
EO	0.983065	0.987048	0.987392		EO	0.992925	0.988674	0.988258		EO	0.971531	0.964904	0.960875		EO	0.879595	0.873687	0.861389
EO	0.978535	0.986876	0.98451		EO	0.990373	0.988493	0.988637		EO	0.973625	0.962148	0.965941		EO	0.880431	0.864116	0.86394
EO	0.97404	0.981646	0.980897		EO	0.992014	0.987663	0.986642		EO	0.968117	0.959225	0.955434		EO	0.847367	0.844289	0.830812
EO	0.968393	0.95394	0.952066		EO	0.9929	0.991436	0.991778		EO	0.962563	0.964731	0.947816		EO	0.886063	0.84098	0.717374
EO	0.963917	0.96484	0.97211		EO	0.994769	0.993311	0.992088		EO	0.963326	0.963864	0.959527		EO	0.834341	0.830152	0.761266
EO	0.977938	0.96857	0.970373		EO	0.992292	0.989674	0.989841		EO	0.966845	0.95654	0.960494		EO	0.902649	0.82209	0.773138
EO	0.970058	0.947579	0.965953		EO	0.990405	0.989491	0.990099		EO	0.961335	0.960103	0.959599		EO	0.907231	0.836605	0.82484
EO	0.950227	0.981352	0.953935		EO	0.990604	0.990229	0.990815		EO	0.967746	0.959917	0.958092		EO	0.825376	0.898215	0.757986
EO	0.934863	0.970441	0.971438		EO	0.992215	0.990382	0.988929		EO	0.973176	0.955359	0.961282		EO	0.806042	0.866572	0.819426
EO	0.973159	0.938947	0.912833		EO	0.993403	0.992349	0.988006		EO	0.974831	0.975526	0.942934		EO	0.910891	0.795896	0.583927
EO	0.980616	0.98873	0.970916		EO	0.992616	0.991837	0.995785		EO	0.960374	0.961254	0.968705		EO	0.908871	0.935122	0.861692
EO	0.990824	0.989245	0.98831		EO	0.996418	0.996097	0.995523		EO	0.974557	0.972614	0.957003		EO	0.948392	0.936146	0.913123
EO	0.985424	0.985934	0.980783		EO	0.996903	0.995971	0.995102		EO	0.981146	0.962364	0.969217		EO	0.930376	0.905398	0.886834
EO	0.988214	0.97693	0.978138		EO	0.996425	0.994335	0.99488		EO	0.971123	0.964749	0.968544		EO	0.934069	0.880871	0.87109
EO	0.989238	0.988464	0.980931		EO	0.99618	0.99473	0.993526		EO	0.971502	0.966585	0.961199		EO	0.944776	0.936736	0.902674
EO	0.986072	0.99328	0.983869		EO	0.996301	0.995044	0.995892		EO	0.9759	0.966533	0.975649		EO	0.935056	0.95096	0.917949
EO	0.981329	0.983293	0.969337		EO	0.996861	0.996039	0.99579		EO	0.977912	0.970893	0.975742		EO	0.91716	0.913285	0.849174
EO	0.980232	0.985022	0.97648		EO	0.995516	0.995115	0.99503		EO	0.971398	0.969522	0.965726		EO	0.915026	0.919853	0.877416
EO	0.986167	0.994387	0.98375		EO	0.995109	0.996641	0.995059		EO	0.981229	0.972171	0.977231		EO	0.930757	0.946851	0.903778
EO	0.992398	0.990445	0.976585		EO	0.996585	0.99477	0.994309		EO	0.968947	0.971524	0.965531		EO	0.939833	0.931732	0.842039
EO	0.99034	0.989737	0.980862		EO	0.997021	0.996246	0.992559		EO	0.980244	0.970982	0.967712		EO	0.939977	0.918054	0.877559
EO	0.986797	0.987718	0.988769		EO	0.995711	0.994356	0.990185		EO	0.96666	0.963398	0.960074		EO	0.922223	0.92058	0.925319
EO	0.985975	0.992595	0.978036		EO	0.996058	0.995552	0.995537		EO	0.967065	0.977407	0.961383		EO	0.916126	0.947021	0.8467
EO	0.988033	0.99063	0.976491		EO	0.99549	0.995639	0.994486		EO	0.963269	0.956205	0.958832		EO	0.923737	0.919293	0.85499
EO	0.987315	0.97731	0.979124		EO	0.992979	0.990395	0.993194		EO	0.97452	0.97092	0.965913		EO	0.93593	0.89188	0.877688
EO	0.985444	0.987182	0.983089		EO	0.992831	0.99356	0.991752		EO	0.972448	0.974753	0.97021		EO	0.925196	0.925652	0.903167
EO	0.987404	0.988421	0.987722		EO	0.994159	0.991391	0.991143		EO	0.971844	0.969025	0.966258		EO	0.929444	0.93165	0.919448
EO	0.986981	0.987797	0.982859		EO	0.99519	0.988523	0.992152		EO	0.977313	0.953087	0.967375		EO	0.931249	0.909413	0.892355
EO	0.99242	0.989208	0.987788		EO	0.993629	0.9916	0.992707		EO	0.962579	0.951817	0.964127		EO	0.919627	0.88501	0.873757
EO	0.995373	0.993137	0.990958		EO	0.995489	0.995788	0.995487		EO	0.971401	0.975818	0.971554		EO	0.928145	0.904625	0.873717
EO	0.992342	0.989843	0.988474		EO	0.995558	0.993635	0.99431		EO	0.973819	0.957356	0.955163		EO	0.916924	0.859335	0.829085
EO	0.994235	0.994144	0.986261		EO	0.995792	0.995864	0.992895		EO	0.975422	0.965683	0.961317		EO	0.930605	0.903107	0.83228
EO	0.993634	0.990835	0.990902		EO	0.996303	0.996856	0.993143		EO	0.967637	0.972535	0.948108		EO	0.908372	0.882066	0.845329
EO	0.99559	0.990578	0.991477		EO	0.996852	0.993789	0.994286		EO	0.978752	0.967236	0.964515		EO	0.923886	0.841402	0.828924
EO	0.995272	0.995267	0.989811		EO	0.997002	0.99589	0.995097		EO	0.973952	0.95958	0.961192		EO	0.92426	0.885482	0.824642
EO	0.98805	0.984101	0.984438		EO	0.997008	0.99561	0.995688		EO	0.977672	0.976467	0.965958		EO	0.945358	0.928191	0.91345
EO	0.979137	0.954922	0.972054		EO	0.9966	0.996017	0.996671		EO	0.975021	0.966551	0.96782		EO	0.922299	0.822621	0.855567
EO	0.981358	0.989745	0.986248		EO	0.99624	0.995946	0.995358		EO	0.974269	0.968811	0.963263		EO	0.910259	0.929442	0.899923
EO	0.992645	0.994256	0.993623		EO	0.996045	0.995099	0.993317		EO	0.964467	0.961532	0.962412		EO	0.896529	0.90273	0.896098
EO	0.993071	0.993677	0.991606		EO	0.996173	0.996287	0.996264		EO	0.976738	0.977299	0.971382		EO	0.920485	0.918537	0.886255
EO	0.986435	0.984091	0.984108		EO	0.995985	0.994089	0.991374		EO	0.965335	0.956841	0.946145		EO	0.848992	0.799456	0.769364
EO	0.983763	0.990514	0.975619		EO	0.997208	0.99588	0.994943		EO	0.977929	0.969487	0.956635		EO	0.961758	0.968411	0.739831
EO	0.935785	0.980088	0.878761		EO	0.996342	0.996041	0.996216		EO	0.974673	0.961691	0.968287		EO	0.830434	0.934587	0.344258
EO	0.971525	0.974372	0.854988		EO	0.996034	0.996408	0.995361		EO	0.970029	0.979127	0.967072		EO	0.914942	0.925278	0.349631
EO	0.981077	0.974448	0.968266		EO	0.995268	0.994414	0.992323		EO	0.976652	0.969477	0.970534		EO	0.953982	0.934663	0.920058
EO	0.977973	0.956231	0.95061		EO	0.994856	0.993895	0.993081		EO	0.977554	0.969068	0.967097		EO	0.95202	0.907104	0.879755
EO	0.962234	0.978691	0.957109		EO	0.994955	0.995111	0.992576		EO	0.973071	0.976018	0.965306		EO	0.924096	0.950566	0.897029
EO	0.974755	0.96349	0.955357		EO	0.99468	0.993406	0.99095		EO	0.970472	0.972996	0.946685		EO	0.944017	0.926053	0.879158
EO	0.962031	0.942687	0.972761		EO	0.992455	0.992194	0.990374		EO	0.967538	0.961457	0.959521		EO	0.899578	0.822721	0.826873
EO	0.965483	0.966831	0.973482		EO	0.994171	0.993258	0.9905		EO	0.970959	0.970195	0.962451		EO	0.895096	0.886541	0.865824
EO	0.974098	0.918992	0.955265		EO	0.991984	0.990518	0.989344		EO	0.968018	0.966765	0.943991		EO	0.908678	0.7029	0.7702
EO	0.953496	0.955819	0.959852		EO	0.992926	0.991512	0.991539		EO	0.968479	0.965498	0.961589		EO	0.874282	0.782907	0.817321
EO	0.95198	0.945731	0.959446		EO	0.993014	0.992856	0.98871		EO	0.968487	0.967716	0.938062		EO	0.84792	0.814707	0.786565
EO	0.946161	0.942162	0.958213		EO	0.991071	0.992888	0.989025		EO	0.953352	0.956	0.954476		EO	0.839982	0.797945	0.819649
EO	0.970385	0.952989	0.954338		EO	0.988499	0.994644	0.989591		EO	0.937185	0.969926	0.953266		EO	0.887322	0.839097	0.791019
EO	0.96791	0.972967	0.970329		EO	0.991082	0.986333	0.993073		EO	0.960537	0.958722	0.959899		EO	0.891837	0.894861	0.877855
EO	0.970229	0.977437	0.933548		EO	0.989564	0.992338	0.984153		EO	0.96565	0.953693	0.950863		EO	0.879458	0.856755	0.59447
EO	0.967959	0.963625	0.955396		EO	0.983615	0.993055	0.988944		EO	0.95843	0.97409	0.950847		EO	0.867598	0.829905	0.699531
EO	0.953473	0.978335	0.979121		EO	0.989885	0.990492	0.988739		EO	0.965645	0.971745	0.96071		EO	0.815698	0.896119	0.844053
EO	0.971959	0.987248	0.968178		EO	0.991302	0.993424	0.98796		EO	0.962428	0.973453	0.966435		EO	0.820164	0.881725	0.767251
EO	0.985341	0.976898	0.980515		EO	0.992639	0.988499	0.993695		EO	0.972728	0.960348	0.961307		EO	0.892545	0.812725	0.79718
EO	0.972419	0.977757	0.972572		EO	0.98918	0.988147	0.989604		EO	0.965524	0.967819	0.954		EO	0.843536	0.828979	0.755923
EO	0.971576	0.98146	0.970999		EO	0.991856	0.993031	0.990004		EO	0.96794	0.978111	0.95526		EO	0.850215	0.868135	0.749797
EO	0.96878	0.93459	0.906277		EO	0.992558	0.991672	0.99254		EO	0.96304	0.962944	0.938931		EO	0.893192	0.793523	0.593794
EO	0.960491	0.950702	0.955539		EO	0.990536	0.991317	0.993769		EO	0.954077	0.969981	0.969014		EO	0.815178	0.82509	0.703456
EO	0.968746	0.972025	0.962626		EO	0.987911	0.988667	0.984458		EO	0.96739	0.968684	0.952006		EO	0.887148	0.853425	0.763273
EO	0.946743	0.943	0.929126		EO	0.989054	0.988698	0.992891		EO	0.963271	0.956748	0.965871		EO	0.867215	0.82146	0.736648
EO	0.961699	0.960195	0.967074		EO	0.991317	0.991099	0.991432		EO	0.966346	0.966734	0.95852		EO	0.851929	0.840742	0.82134
EO	0.957508	0.946698	0.874609		EO	0.991841	0.989978	0.992353		EO	0.969934	0.950424	0.960538		EO	0.867328	0.790984	0.549643
EO	0.951103	0.965023	0.975754		EO	0.992157	0.992521	0.993142		EO	0.967913	0.961965	0.96581		EO	0.854357	0.856283	0.879058
EO	0.986122	0.99274	0.971408		EO	0.991817	0.99317	0.993014		EO	0.966417	0.971974	0.963113		EO	0.937198	0.958294	0.86487
EO	0.988206	0.990291	0.981084		EO	0.996129	0.995611	0.994644		EO	0.957683	0.970002	0.958134		EO	0.919499	0.938946	0.884212
EO	0.984413	0.992214	0.985496		EO	0.995579	0.995796	0.996876		EO	0.977324	0.971515	0.968662		EO	0.926753	0.944622	0.90261
EO	0.991042	0.988868	0.986588		EO	0.996471	0.997039	0.994455		EO	0.965518	0.977129	0.958244		EO	0.938927	0.932931	0.899953
EO	0.997306	0.989132	0.981402		EO	0.997085	0.994721	0.994273		EO	0.976225	0.973798	0.956426		EO	0.97525	0.944702	0.89944
EO	0.990269	0.990779	0.986396		EO	0.995544	0.995773	0.996233		EO	0.973553	0.972912	0.974212		EO	0.94984	0.945458	0.926635
EO	0.986824	0.98818	0.97932		EO	0.997023	0.995498	0.995005		EO	0.976346	0.97201	0.974092		EO	0.935934	0.93389	0.895545
EO	0.976375	0.990235	0.978586		EO	0.996108	0.994985	0.996161		EO	0.9735	0.971513	0.968669		EO	0.896598	0.943917	0.887908
EO	0.991564	0.99068	0.989699		EO	0.990581	0.994179	0.993647		EO	0.965578	0.972842	0.969673		EO	0.948357	0.935517	0.928254
EO	0.994333	0.985753	0.980021		EO	0.995847	0.994672	0.994132		EO	0.971704	0.970171	0.966998		EO	0.954257	0.909326	0.858223
EO	0.986103	0.989031	0.988483		EO	0.995708	0.995574	0.993716		EO	0.979412	0.97649	0.969055		EO	0.922349	0.923477	0.912982
EO	0.989604	0.990637	0.988062		EO	0.995317	0.993073	0.991106		EO	0.976725	0.952393	0.963238		EO	0.943776	0.924949	0.921584
EO	0.978947	0.98865	0.977708		EO	0.993481	0.995298	0.994561		EO	0.97049	0.973442	0.973483		EO	0.895054	0.922058	0.866487
EO	0.994322	0.990125	0.972102		EO	0.995644	0.995545	0.99536		EO	0.966672	0.971268	0.971795		EO	0.953856	0.933582	0.84542
EO	0.98653	0.984385	0.984107		EO	0.99226	0.992524	0.992095		EO	0.974893	0.970173	0.961483		EO	0.935008	0.914528	0.89439
EO	0.989806	0.987719	0.980256		EO	0.994692	0.994451	0.99028		EO	0.966781	0.96881	0.963113		EO	0.925828	0.914491	0.886974
EO	0.992181	0.989693	0.984069		EO	0.990842	0.994355	0.98949		EO	0.970432	0.9781	0.964556		EO	0.95324	0.94165	0.908845
EO	0.986632	0.98977	0.973997		EO	0.991047	0.990824	0.990833		EO	0.962245	0.962726	0.953407		EO	0.92094	0.923187	0.842638
EO	0.992513	0.987561	0.993032		EO	0.995235	0.993536	0.988718		EO	0.96748	0.957545	0.95098		EO	0.922267	0.876494	0.904524
EO	0.992896	0.992783	0.991205		EO	0.996239	0.994875	0.994642		EO	0.971906	0.959867	0.970534		EO	0.905488	0.872571	0.8775
EO	0.991503	0.99234	0.989909		EO	0.993566	0.995147	0.991599		EO	0.958289	0.954316	0.949955		EO	0.890547	0.87241	0.84465
EO	0.992552	0.993824	0.989359		EO	0.996097	0.996399	0.995308		EO	0.969176	0.961692	0.967398		EO	0.905079	0.889818	0.855291
EO	0.993841	0.993388	0.991611		EO	0.99556	0.995277	0.993653		EO	0.976091	0.966202	0.962393		EO	0.925607	0.900546	0.878703
EO	0.994771	0.991623	0.991435		EO	0.994718	0.993317	0.993969		EO	0.967049	0.965495	0.961237		EO	0.901069	0.855557	0.824521
EO	0.992723	0.992524	0.989188		EO	0.996567	0.996107	0.992056		EO	0.972688	0.948265	0.950779		EO	0.898822	0.832036	0.826768
EO	0.991302	0.986147	0.984136		EO	0.995527	0.994458	0.995031		EO	0.969387	0.966094	0.966937		EO	0.953525	0.928211	0.915897
EO	0.981789	0.960336	0.972651		EO	0.997623	0.996414	0.995795		EO	0.979183	0.96091	0.965769		EO	0.929162	0.835549	0.860316
EO	0.993564	0.987875	0.978831		EO	0.995559	0.995173	0.995651		EO	0.972148	0.963803	0.964439		EO	0.956743	0.918079	0.871171
EO	0.993612	0.994247	0.993875		EO	0.995946	0.993874	0.99265		EO	0.975501	0.955804	0.957124		EO	0.926415	0.897356	0.89357
EO	0.990124	0.995429	0.990057		EO	0.995811	0.995113	0.994818		EO	0.974487	0.96097	0.966458		EO	0.894867	0.904299	0.875593
EO	0.99376	0.991074	0.972995		EO	0.996859	0.995329	0.992992		EO	0.971542	0.967182	0.95651		EO	0.908694	0.874287	0.69986
EO	0.981475	0.86316	0.979494		EO	0.99666	0.995753	0.995103		EO	0.977558	0.971293	0.969366		EO	0.958157	0.668925	0.797195
EO	0.976194	0.953079	0.801686		EO	0.99613	0.996255	0.995189		EO	0.974447	0.95206	0.959794		EO	0.936531	0.864991	0.239727
EO	0.97819	0.985055	0.799585		EO	0.996624	0.997026	0.995817		EO	0.977109	0.981516	0.968799		EO	0.93716	0.95473	0.280484
EO	0.97548	0.980699	0.969842		EO	0.996011	0.996117	0.991373		EO	0.977255	0.983792	0.770163		EO	0.944546	0.95744	0.749715
EO	0.984145	0.978039	0.961638		EO	0.995397	0.995426	0.994973		EO	0.965383	0.980198	0.757918		EO	0.94928	0.94976	0.726675
EO	0.974568	0.970301	0.960431		EO	0.993982	0.995439	0.993049		EO	0.963776	0.978398	0.972446		EO	0.939096	0.93546	0.904206
EO	0.977223	0.972497	0.943479		EO	0.995802	0.99434	0.995462		EO	0.9753	0.978556	0.964501		EO	0.949452	0.940553	0.856504
EO	0.924383	0.975989	0.947795		EO	0.990247	0.993167	0.986722		EO	0.962293	0.959173	0.942747		EO	0.828143	0.913886	0.720732
EO	0.968324	0.971242	0.972104		EO	0.993266	0.993287	0.984826		EO	0.965627	0.962661	0.95125		EO	0.904358	0.889377	0.858844
EO	0.97644	0.929913	0.971477		EO	0.991743	0.99088	0.978865		EO	0.961668	0.961625	0.936696		EO	0.9115	0.724713	0.821468
EO	0.957508	0.976859	0.956196		EO	0.991226	0.994076	0.990668		EO	0.966443	0.967471	0.955402		EO	0.881289	0.873997	0.794539
EO	0.934687	0.952094	0.977665		EO	0.990866	0.989789	0.989813		EO	0.963218	0.962712	0.954641		EO	0.823883	0.835162	0.875243
EO	0.946687	0.942183	0.95371		EO	0.987565	0.992413	0.9898		EO	0.955222	0.966733	0.947748		EO	0.840889	0.806816	0.804022
EO	0.970229	0.968842	0.929866		EO	0.989369	0.99161	0.988237		EO	0.941377	0.96838	0.924177		EO	0.887365	0.876074	0.700376
EO	0.9483	0.966709	0.927832		EO	0.989581	0.996014	0.989684		EO	0.956353	0.957077	0.955704		EO	0.845648	0.859856	0.730183
EO	0.978461	0.972801	0.972497		EO	0.988479	0.987862	0.979206		EO	0.958985	0.959196	0.947297		EO	0.903831	0.853075	0.769051
EO	0.982255	0.982567	0.964945		EO	0.984972	0.991136	0.98721		EO	0.957818	0.966708	0.947166		EO	0.911503	0.907075	0.739161
EO	0.944977	0.949582	0.98482		EO	0.987953	0.989916	0.989549		EO	0.966833	0.961312	0.955017		EO	0.777573	0.792756	0.863018
EO	0.972448	0.989243	0.976445		EO	0.989088	0.991145	0.987686		EO	0.963873	0.976234	0.963565		EO	0.827587	0.905171	0.805593
EO	0.982493	0.981605	0.980842		EO	0.992583	0.991085	0.988524		EO	0.977152	0.962659	0.958461		EO	0.888834	0.838914	0.812946
EO	0.983455	0.979384	0.97936		EO	0.986318	0.983932	0.986981		EO	0.960623	0.959034	0.954279		EO	0.89356	0.83357	0.799635
EO	0.963847	0.984983	0.971124		EO	0.990973	0.990585	0.987261		EO	0.970187	0.959318	0.965798		EO	0.820838	0.860193	0.793144
EO	0.953499	0.968161	0.92971		EO	0.991963	0.990981	0.992333		EO	0.957875	0.965608	0.960567		EO	0.850613	0.897261	0.726889
EO	0.975556	0.931138	0.972339		EO	0.990616	0.993877	0.992811		EO	0.966343	0.965168	0.971499		EO	0.889493	0.734034	0.811559
EO	0.96735	0.970869	0.954114		EO	0.989484	0.988321	0.985587		EO	0.963759	0.958994	0.948876		EO	0.877125	0.844457	0.698532
EO	0.947737	0.964334	0.930186		EO	0.98874	0.990113	0.9894		EO	0.954559	0.948645	0.96631		EO	0.859196	0.876781	0.742671
EO	0.97867	0.964006	0.971587		EO	0.99325	0.990642	0.989346		EO	0.975861	0.966097	0.954807		EO	0.920762	0.852976	0.8215
EO	0.96816	0.952991	0.891827		EO	0.991545	0.991297	0.989218		EO	0.968618	0.96216	0.957058		EO	0.884552	0.815331	0.613335
EO	0.954411	0.9477	0.912044		EO	0.991296	0.992324	0.987455		EO	0.967276	0.965406	0.947175		EO	0.866242	0.811722	0.585982
EO	0.989566	0.987386	0.990879		EO	0.995636	0.995676	0.992691		EO	0.966536	0.972811	0.970121		EO	0.940932	0.93254	0.945779
EO	0.988535	0.991982	0.987218		EO	0.99629	0.996379	0.995535		EO	0.961578	0.972434	0.963207		EO	0.923547	0.946248	0.91191
EO	0.980399	0.98478	0.984765		EO	0.995535	0.996008	0.996657		EO	0.976977	0.971142	0.970844		EO	0.909392	0.911006	0.902264
EO	0.993552	0.979767	0.983768		EO	0.996469	0.995434	0.994175		EO	0.973441	0.962448	0.95998		EO	0.957897	0.886687	0.891859
EO	0.988058	0.989634	0.992644		EO	0.996336	0.994658	0.993735		EO	0.974047	0.972764	0.961313		EO	0.942308	0.946843	0.94612
EO	0.99156	0.992903	0.982767		EO	0.994292	0.995254	0.996993		EO	0.972119	0.96363	0.976463		EO	0.957666	0.947188	0.911159
EO	0.985841	0.979683	0.982057		EO	0.995379	0.996983	0.993699		EO	0.971233	0.97554	0.973056		EO	0.928703	0.899896	0.90574
EO	0.976204	0.988584	0.985564		EO	0.996333	0.995824	0.997754		EO	0.964812	0.96456	0.981946		EO	0.890401	0.926436	0.921527
EO	0.989639	0.991564	0.98822		EO	0.990427	0.993606	0.991811		EO	0.966324	0.959192	0.962407		EO	0.942781	0.926474	0.915909
EO	0.990794	0.987545	0.98602		EO	0.99578	0.996371	0.996249		EO	0.976355	0.976066	0.976752		EO	0.941644	0.919393	0.900578
EO	0.991177	0.993057	0.982794		EO	0.994975	0.99705	0.994947		EO	0.976808	0.978642	0.97113		EO	0.944069	0.943744	0.884947
EO	0.993194	0.994667	0.988771		EO	0.995493	0.996015	0.99448		EO	0.969693	0.978751	0.974346		EO	0.953499	0.963518	0.929762
EO	0.984729	0.98963	0.980378		EO	0.994124	0.995082	0.99595		EO	0.967259	0.977224	0.960189		EO	0.912524	0.932473	0.856123
EO	0.986517	0.990712	0.986576		EO	0.995347	0.996684	0.996332		EO	0.95806	0.961979	0.959558		EO	0.913858	0.92266	0.891809
EO	0.98709	0.986556	0.985266		EO	0.992058	0.991012	0.990357		EO	0.970033	0.964994	0.965592		EO	0.930613	0.913753	0.905678
EO	0.987044	0.987864	0.989903		EO	0.992041	0.992362	0.990945		EO	0.966411	0.97289	0.969482		EO	0.923004	0.928627	0.933752
EO	0.991292	0.991226	0.989236		EO	0.99246	0.995294	0.993401		EO	0.967809	0.974317	0.972968		EO	0.942166	0.940427	0.932829
EO	0.991314	0.994247	0.972768		EO	0.992016	0.990947	0.993058		EO	0.965434	0.953351	0.966074		EO	0.940063	0.927545	0.849309
EO	0.994247	0.992388	0.987248		EO	0.994402	0.993197	0.990001		EO	0.962427	0.965093	0.953355		EO	0.931515	0.914299	0.863792
EO	0.993388	0.99418	0.994641		EO	0.995351	0.996626	0.99577		EO	0.971441	0.970409	0.972195		EO	0.91351	0.896889	0.906309
EO	0.991841	0.989881	0.992847		EO	0.993491	0.992889	0.99271		EO	0.958333	0.955976	0.959934		EO	0.896327	0.856285	0.894363
EO	0.991619	0.994658	0.992392		EO	0.996362	0.996109	0.995175		EO	0.974723	0.972412	0.970234		EO	0.904297	0.915118	0.896818
EO	0.990283	0.991951	0.989283		EO	0.995097	0.99708	0.997023		EO	0.965885	0.977956	0.95651		EO	0.882695	0.899948	0.829802
EO	0.994046	0.994554	0.990667		EO	0.995394	0.995701	0.995894		EO	0.969302	0.975319	0.968684		EO	0.894023	0.892604	0.822302
EO	0.993532	0.993215	0.988434		EO	0.996112	0.996005	0.992749		EO	0.979293	0.964836	0.947581		EO	0.921275	0.871631	0.807643
EO	0.983557	0.988606	0.990572		EO	0.996511	0.996698	0.99627		EO	0.976926	0.97611	0.976779		EO	0.930809	0.942894	0.947848
EO	0.982799	0.973919	0.984084		EO	0.997156	0.997061	0.995541		EO	0.975179	0.97319	0.967889		EO	0.93144	0.877543	0.912677
EO	0.984882	0.99189	0.976718		EO	0.995958	0.995697	0.995641		EO	0.972053	0.964569	0.968433		EO	0.923412	0.933016	0.86466
EO	0.993939	0.994956	0.992558		EO	0.996103	0.996656	0.99481		EO	0.973033	0.971719	0.966195		EO	0.919483	0.919228	0.887469
EO	0.993025	0.994322	0.991098		EO	0.994604	0.995996	0.995972		EO	0.970887	0.960622	0.975847		EO	0.914795	0.888252	0.896406
EO	0.990144	0.98834	0.981574		EO	0.994676	0.995468	0.995488		EO	0.965493	0.948173	0.968791		EO	0.884541	0.807651	0.796258
EO	0.976705	0.861203	0.985512		EO	0.996459	0.995626	0.993272		EO	0.971583	0.97369	0.964308		EO	0.94701	0.667058	0.83785
EO	0.927127	0.966719	0.910728		EO	0.995752	0.996785	0.996182		EO	0.976027	0.972404	0.964531		EO	0.817718	0.906832	0.685113
EO	0.969936	0.971487	0.934257		EO	0.995071	0.996578	0.99551		EO	0.972515	0.978748	0.963197		EO	0.912951	0.917704	0.782492
L	0.974912	0.975258	0.97102		L	0.996221	0.99557	0.989709		L	0.984165	0.973297	0.963651		L	0.944879	0.930367	0.930119
L	0.982486	0.969418	0.974158		L	0.995976	0.994622	0.987552		L	0.9827	0.959905	0.935788		L	0.959021	0.913149	0.911181
L	0.962233	0.979451	0.965321		L	0.995169	0.992756	1		L	0.968259	0.967258	0.971052		L	0.912382	0.943532	0.898556
L	0.971743	0.960253	0.950501		L	0.9955	0.994617	0.972507		L	0.977698	0.961817	0.925117		L	0.936365	0.897696	0.892543
L	0.936023	0.928292	0.953183		L	0.989637	0.988678	0.985649		L	0.961461	0.946767	0.940935		L	0.801794	0.841258	0.876735
L	0.947099	0.912359	0.948431		L	0.989954	0.98401	0.987141		L	0.961659	0.95154	0.95226		L	0.815656	0.690371	0.854039
L	0.959527	0.926522	0.818365		L	0.990444	0.987945	0.987965		L	0.969784	0.962139	0.945857		L	0.83789	0.716785	0.550267
L	0.974086	0.956937	0.955238		L	0.990266	0.986003	0.986959		L	0.961943	0.950244	0.956332		L	0.872823	0.81385	0.808013
L	0.954287	0.969316	0.973454		L	0.992312	0.987928	0.984148		L	0.962574	0.949405	0.936424		L	0.839785	0.869774	0.858213
L	0.968045	0.933957	0.961325		L	0.989452	0.986426	0.980768		L	0.95766	0.957092	0.925097		L	0.844105	0.772512	0.756669
L	0.984994	0.90901	0.910408		L	0.98263	0.981592	0.980904		L	0.937871	0.952052	0.945522		L	0.904327	0.722385	0.673982
L	0.954659	0.930574	0.875457		L	0.987256	0.985175	0.982		L	0.946974	0.949213	0.943704		L	0.830122	0.753697	0.45912
L	0.922233	0.966715	0.941735		L	0.989811	0.98551	0.989032		L	0.974286	0.954914	0.949179		L	0.687086	0.809071	0.713749
L	0.942555	0.958047	0.97258		L	0.990658	0.983424	0.982562		L	0.942844	0.946936	0.935362		L	0.749158	0.775517	0.846976
L	0.968234	0.92101	0.925083		L	0.991698	0.984838	0.97904		L	0.970963	0.961555	0.927723		L	0.808623	0.713277	0.521615
L	0.901892	0.948131	0.944859		L	0.986331	0.987317	0.982671		L	0.942614	0.96643	0.959854		L	0.586887	0.686201	0.6743
L	0.989182	0.980436	0.980069		L	0.991818	0.982926	0.982204		L	0.967157	0.94555	0.938299		L	0.878103	0.800508	0.790505
L	0.968377	0.898103	0.980829		L	0.986293	0.983723	0.978109		L	0.972185	0.957673	0.9464		L	0.773984	0.598483	0.831908
L	0.968767	0.953188	0.967704		L	0.989828	0.982667	0.985586		L	0.970583	0.957294	0.951742		L	0.792217	0.728328	0.731547
L	0.911442	0.933909	0.976445		L	0.992475	0.989493	0.979769		L	0.969697	0.949984	0.937406		L	0.631672	0.828451	0.764158
L	0.947862	0.936679	0.950915		L	0.994241	0.994642	0.983854		L	0.97634	0.96275	0.935779		L	0.682004	0.745981	0.603966
L	0.93032	0.880107	0.934245		L	0.991822	0.986605	0.983174		L	0.972263	0.960344	0.929171		L	0.679596	0.570285	0.538125
L	0.929252	0.904166	0.963764		L	0.992576	0.988234	0.975969		L	0.967314	0.958826	0.930828		L	0.737894	0.722924	0.7937
L	0.98268	0.846771	0.932292		L	0.993882	0.989837	0.981148		L	0.968062	0.957668	0.932559		L	0.895366	0.600374	0.632458
L	0.940527	0.769894	0.938114		L	0.994447	0.988024	0.987208		L	0.973848	0.951894	0.93718		L	0.782489	0.535775	0.601103
L	0.975551	0.864496	0.973471		L	0.989664	0.986953	0.978391		L	0.972554	0.96108	0.943943		L	0.897174	0.630118	0.800262
L	0.983685	0.978914	0.989734		L	0.993599	0.993645	0.992599		L	0.974416	0.964322	0.955051		L	0.918081	0.891798	0.925424
L	0.985618	0.97795	0.990599		L	0.996037	0.995147	0.992576		L	0.971304	0.972969	0.953719		L	0.913679	0.885614	0.927961
L	0.989736	0.969228	0.991934		L	0.996332	0.995111	0.992712		L	0.978115	0.977763	0.957502		L	0.937554	0.85566	0.937499
L	0.989973	0.979665	0.986917		L	0.996084	0.996035	0.994676		L	0.970141	0.965443	0.968294		L	0.927349	0.871332	0.907612
L	0.991036	0.988732	0.989568		L	0.99482	0.995211	0.991943		L	0.969554	0.973906	0.966418		L	0.946064	0.940965	0.943597
L	0.990691	0.991532	0.98368		L	0.996376	0.995432	0.994212		L	0.978882	0.969274	0.963738		L	0.949736	0.942778	0.912043
L	0.986851	0.977673	0.99286		L	0.996303	0.99499	0.992538		L	0.975853	0.973862	0.953432		L	0.929106	0.889207	0.940925
L	0.9914	0.947608	0.982457		L	0.995727	0.994978	0.992282		L	0.97455	0.969697	0.965931		L	0.947356	0.785969	0.905781
L	0.984984	0.993315	0.988282		L	0.993573	0.995571	0.985328		L	0.964071	0.975925	0.936128		L	0.898573	0.947581	0.901236
L	0.990586	0.993856	0.986199		L	0.995418	0.996718	0.993358		L	0.976958	0.974396	0.972147		L	0.929085	0.931297	0.90569
L	0.994273	0.992527	0.994228		L	0.995413	0.995306	0.993552		L	0.972432	0.973794	0.96097		L	0.944675	0.933696	0.933023
L	0.993252	0.991184	0.987759		L	0.994206	0.996079	0.992574		L	0.96577	0.966927	0.960961		L	0.943867	0.926919	0.917485
L	0.991527	0.990791	0.984308		L	0.996633	0.992158	0.994		L	0.975306	0.971743	0.965084		L	0.934396	0.933898	0.890856
L	0.991249	0.988899	0.99199		L	0.994841	0.992211	0.991013		L	0.969355	0.961482	0.944945		L	0.93833	0.920328	0.924936
L	0.989378	0.988209	0.985524		L	0.995713	0.985937	0.991849		L	0.978058	0.960024	0.963386		L	0.933835	0.922056	0.905652
L	0.990209	0.97735	0.982443		L	0.993966	0.991908	0.988211		L	0.975294	0.973786	0.956702		L	0.934626	0.881544	0.898668
L	0.98986	0.980588	0.984078		L	0.993313	0.987669	0.986917		L	0.967095	0.961891	0.953411		L	0.925946	0.891593	0.903998
L	0.991754	0.979355	0.982683		L	0.992942	0.993192	0.991058		L	0.975169	0.97601	0.967574		L	0.944256	0.889046	0.893646
L	0.993428	0.991146	0.987602		L	0.993739	0.989375	0.97752		L	0.971482	0.940669	0.928708		L	0.928153	0.86638	0.866914
L	0.995311	0.990363	0.993862		L	0.995679	0.994588	0.992535		L	0.972056	0.970617	0.953088		L	0.919327	0.867035	0.883065
L	0.995703	0.991248	0.990093		L	0.994561	0.995358	0.991878		L	0.961963	0.963595	0.942197		L	0.913603	0.863476	0.840122
L	0.993585	0.994683	0.99045		L	0.995281	0.995426	0.987391		L	0.968941	0.970675	0.934193		L	0.901835	0.910865	0.846553
L	0.99165	0.989004	0.995501		L	0.995796	0.994951	0.994984		L	0.969368	0.969677	0.96736		L	0.881915	0.860051	0.92169
L	0.993273	0.994623	0.992396		L	0.996182	0.994046	0.993293		L	0.971788	0.962517	0.957301		L	0.866922	0.851464	0.831782
L	0.995633	0.993047	0.990827		L	0.996244	0.993684	0.991596		L	0.970524	0.968104	0.947013		L	0.910047	0.883127	0.828846
L	0.98658	0.981742	0.987127		L	0.997018	0.995385	0.993498		L	0.971793	0.973381	0.960091		L	0.925555	0.905027	0.928422
L	0.981912	0.978367	0.968688		L	0.996499	0.996298	0.994581		L	0.965954	0.973965	0.948969		L	0.909211	0.891609	0.838449
L	0.990238	0.984954	0.989357		L	0.99646	0.994133	0.994127		L	0.980852	0.966507	0.945119		L	0.943101	0.900859	0.90354
L	0.994321	0.99438	0.993056		L	0.994885	0.994984	0.99147		L	0.970195	0.975576	0.957568		L	0.914182	0.920783	0.898218
L	0.994833	0.991623	0.992074		L	0.995335	0.997813	0.994499		L	0.973611	0.981307	0.955162		L	0.923069	0.887458	0.860508
L	0.991774	0.984919	0.992848		L	0.996731	0.995374	0.991468		L	0.973959	0.957636	0.919501		L	0.875596	0.773977	0.804631
L	0.976465	0.98307	0.766395		L	0.996223	0.993085	0.992133		L	0.978159	0.960524	0.936328		L	0.844671	0.949905	0.382661
L	0.964252	0.969324	0.960454		L	0.996791	0.994523	0.991347		L	0.972292	0.970876	0.957398		L	0.866296	0.916188	0.883183
L	0.968358	0.986863	0.984226		L	0.994508	0.994654	0.994387		L	0.974475	0.974102	0.948223		L	0.889679	0.953245	0.920568
L	0.976533	0.962896	0.960673		L	0.995335	0.994343	0.981476		L	0.979926	0.970773	0.935073		L	0.944575	0.907669	0.898783
L	0.976452	0.954392	0.977391		L	0.996084	0.992915	0.992036		L	0.980921	0.946999	0.948588		L	0.946433	0.875045	0.921215
L	0.981767	0.965318	0.967278		L	0.994766	0.993411	0.991704		L	0.971448	0.949909	0.946691		L	0.950546	0.897938	0.898569
L	0.974615	0.928744	0.970632		L	0.993839	0.994277	0.973029		L	0.974352	0.960946	0.915129		L	0.943621	0.83504	0.913736
L	0.936284	0.869769	0.955791		L	0.992044	0.987485	0.982344		L	0.96443	0.94842	0.931146		L	0.764006	0.650251	0.871082
L	0.960949	0.947493	0.912811		L	0.990889	0.987384	0.987474		L	0.956736	0.95538	0.956329		L	0.84412	0.713539	0.76573
L	0.950459	0.957869	0.838298		L	0.989592	0.987857	0.98585		L	0.969139	0.953392	0.937531		L	0.805293	0.775005	0.600509
L	0.952328	0.957795	0.951801		L	0.991638	0.992352	0.980851		L	0.965437	0.967737	0.945648		L	0.805466	0.788643	0.75909
L	0.959362	0.936194	0.943343		L	0.992171	0.989208	0.984715		L	0.954374	0.961464	0.937983		L	0.82232	0.745741	0.779995
L	0.949618	0.963861	0.935285		L	0.989517	0.988611	0.98142		L	0.966693	0.959856	0.943397		L	0.773663	0.832628	0.702291
L	0.981605	0.892521	0.919544		L	0.989159	0.987921	0.985704		L	0.964252	0.960794	0.942694		L	0.91219	0.665726	0.685706
L	0.936437	0.869399	0.949493		L	0.987354	0.988993	0.978879		L	0.959236	0.941882	0.947823		L	0.764996	0.528183	0.828737
L	0.943718	0.933376	0.963258		L	0.990707	0.986774	0.986638		L	0.968131	0.9567	0.944322		L	0.755944	0.714176	0.746044
L	0.908655	0.96651	0.872193		L	0.99123	0.98342	0.974813		L	0.972141	0.942424	0.928392		L	0.67796	0.809099	0.513308
L	0.960114	0.94608	0.950268		L	0.991175	0.986063	0.980467		L	0.972145	0.956524	0.927149		L	0.77068	0.796081	0.604561
L	0.893693	0.956089	0.954047		L	0.988241	0.984868	0.984959		L	0.964305	0.961637	0.942371		L	0.584264	0.727582	0.684659
L	0.980391	0.971055	0.983084		L	0.990747	0.98981	0.98408		L	0.970785	0.960898	0.939373		L	0.848314	0.749364	0.80437
L	0.958331	0.958108	0.973053		L	0.989134	0.978294	0.987951		L	0.969521	0.947337	0.944641		L	0.720511	0.694407	0.759617
L	0.971989	0.949501	0.974491		L	0.990095	0.989618	0.984889		L	0.968622	0.966278	0.953262		L	0.811773	0.701305	0.767921
L	0.909206	0.970114	0.856581		L	0.990551	0.986152	0.984664		L	0.967509	0.939076	0.94858		L	0.629681	0.89343	0.406523
L	0.939878	0.961842	0.956832		L	0.994314	0.992955	0.988049		L	0.972884	0.965035	0.94973		L	0.645049	0.821777	0.639545
L	0.976835	0.975512	0.954002		L	0.992048	0.988556	0.980719		L	0.974188	0.96591	0.934766		L	0.849756	0.909975	0.615816
L	0.958125	0.873447	0.96746		L	0.993615	0.98844	0.980633		L	0.974056	0.961133	0.933156		L	0.811318	0.631497	0.786969
L	0.975336	0.844562	0.928904		L	0.992497	0.990768	0.976662		L	0.970898	0.957113	0.925305		L	0.876964	0.592261	0.60498
L	0.935161	0.792351	0.929914		L	0.990189	0.988405	0.982772		L	0.967743	0.958025	0.941873		L	0.760291	0.594864	0.614704
L	0.964499	0.862471	0.934529		L	0.991601	0.990857	0.978653		L	0.97152	0.968884	0.946686		L	0.852011	0.624897	0.656366
L	0.979397	0.979771	0.986044		L	0.994032	0.995332	0.993395		L	0.972036	0.972604	0.950301		L	0.898843	0.899018	0.901863
L	0.979326	0.980923	0.990382		L	0.995285	0.994846	0.992811		L	0.975027	0.972726	0.967756		L	0.894995	0.899818	0.940754
L	0.98802	0.980118	0.992728		L	0.995857	0.994416	0.992912		L	0.978585	0.971873	0.963207		L	0.933472	0.899528	0.945894
L	0.974409	0.983294	0.984963		L	0.997146	0.99475	0.993699		L	0.97764	0.958974	0.967792		L	0.866614	0.885761	0.904906
L	0.979649	0.975698	0.993149		L	0.995463	0.996062	0.991224		L	0.976796	0.97936	0.959671		L	0.909439	0.890599	0.95436
L	0.982011	0.984429	0.992775		L	0.996047	0.995193	0.994806		L	0.980318	0.971493	0.973505		L	0.919928	0.914622	0.95788
L	0.984734	0.976974	0.990784		L	0.995649	0.996099	0.993944		L	0.975399	0.976835	0.966167		L	0.923186	0.887248	0.942192
L	0.982706	0.942611	0.985075		L	0.996923	0.996312	0.992148		L	0.979544	0.979941	0.958824		L	0.916695	0.771535	0.907404
L	0.986653	0.991214	0.992058		L	0.996113	0.994084	0.986099		L	0.982005	0.965401	0.931605		L	0.921802	0.928385	0.912749
L	0.98568	0.975948	0.98743		L	0.995903	0.996037	0.992243		L	0.975871	0.974993	0.961089		L	0.903949	0.835803	0.901306
L	0.993176	0.994757	0.985472		L	0.996375	0.996702	0.993315		L	0.977463	0.982763	0.962668		L	0.942589	0.954574	0.888659
L	0.981231	0.989313	0.991701		L	0.995095	0.996365	0.986941		L	0.970964	0.972546	0.946909		L	0.894424	0.922496	0.9368
L	0.988445	0.991025	0.98505		L	0.996524	0.995714	0.995774		L	0.980202	0.971068	0.965116		L	0.9276	0.922157	0.890122
L	0.979681	0.990898	0.991147		L	0.996391	0.993958	0.993764		L	0.974325	0.966416	0.941871		L	0.888815	0.931105	0.914019
L	0.984213	0.98708	0.987395		L	0.993307	0.992141	0.97972		L	0.971868	0.973902	0.938126		L	0.912556	0.924257	0.906949
L	0.979877	0.983274	0.988031		L	0.993959	0.992352	0.991614		L	0.97981	0.966376	0.963039		L	0.905557	0.895183	0.917641
L	0.989259	0.983757	0.990499		L	0.995766	0.991134	0.991409		L	0.981457	0.971251	0.964132		L	0.939554	0.909999	0.930852
L	0.986192	0.977262	0.989423		L	0.993034	0.990471	0.986011		L	0.976122	0.95235	0.911925		L	0.922908	0.852345	0.855284
L	0.988676	0.994398	0.99055		L	0.994093	0.99473	0.983794		L	0.969333	0.956575	0.945764		L	0.895142	0.902833	0.897775
L	0.992264	0.993792	0.992884		L	0.995606	0.996241	0.99054		L	0.968913	0.974608	0.948359		L	0.889037	0.90143	0.870576
L	0.989623	0.99156	0.991994		L	0.995045	0.995626	0.993637		L	0.967441	0.970598	0.951664		L	0.870303	0.875625	0.866842
L	0.992137	0.99461	0.993753		L	0.994896	0.996116	0.992624		L	0.969738	0.969759	0.963978		L	0.896631	0.906126	0.911498
L	0.993403	0.987202	0.995764		L	0.996334	0.996255	0.994668		L	0.981913	0.973614	0.949985		L	0.924966	0.84551	0.888335
L	0.99308	0.992746	0.9929		L	0.997404	0.992993	0.993939		L	0.980066	0.967484	0.95691		L	0.883207	0.851132	0.82999
L	0.991555	0.99492	0.994393		L	0.996517	0.994137	0.993731		L	0.970095	0.967909	0.948637		L	0.868957	0.899882	0.86767
L	0.969926	0.986057	0.983334		L	0.997246	0.996947	0.992644		L	0.979295	0.975489	0.959243		L	0.8763	0.92243	0.915299
L	0.98117	0.980296	0.978309		L	0.996173	0.996742	0.99394		L	0.970801	0.953683	0.94389		L	0.912413	0.880328	0.875514
L	0.985434	0.982688	0.988989		L	0.996573	0.996078	0.994341		L	0.982501	0.97022	0.953772		L	0.925358	0.885772	0.91212
L	0.992951	0.994963	0.993173		L	0.995807	0.995611	0.986948		L	0.974739	0.976279	0.929067		L	0.909864	0.92419	0.861484
L	0.99299	0.991783	0.992558		L	0.99575	0.995826	0.992217		L	0.97363	0.968944	0.959437		L	0.905105	0.876994	0.882557
L	0.990881	0.984314	0.992674		L	0.99737	0.997181	0.989897		L	0.975481	0.980125	0.918427		L	0.869806	0.794108	0.811303
L	0.977489	0.961365	0.78105		L	0.996658	0.995194	0.993068		L	0.980345	0.971052	0.938323		L	0.852257	0.903777	0.388203
L	0.921911	0.982316	0.941368		L	0.996776	0.994986	0.996228		L	0.970263	0.973745	0.96289		L	0.764107	0.947511	0.83769
L	0.959801	0.985913	0.968086		L	0.996344	0.994783	0.997467		L	0.977857	0.971392	0.975088		L	0.876404	0.947359	0.896553
L	0.983673	0.97536	0.974409		L	0.994453	0.993776	0.982701		L	0.979712	0.972306	0.935862		L	0.96048	0.933616	0.923871
L	0.980686	0.976302	0.968819		L	0.996004	0.995136	0.990322		L	0.978057	0.972154	0.957228		L	0.951407	0.935752	0.92119
L	0.971502	0.975088	0.96691		L	0.995112	0.994612	0.991704		L	0.97314	0.957887	0.954839		L	0.933112	0.919893	0.905764
L	0.968038	0.960566	0.968046		L	0.996019	0.993698	0.992641		L	0.983596	0.973626	0.944881		L	0.935395	0.907113	0.899711
L	0.909976	0.80745	0.964349		L	0.992421	0.990086	0.987931		L	0.975778	0.963869	0.943486		L	0.715534	0.564161	0.8916
L	0.950431	0.866857	0.947217		L	0.994872	0.99056	0.990246		L	0.970402	0.970002	0.948687		L	0.808091	0.524405	0.822719
L	0.971179	0.919974	0.95904		L	0.991798	0.992291	0.989093		L	0.96899	0.958905	0.948337		L	0.881657	0.684862	0.809833
L	0.966869	0.925173	0.939796		L	0.99274	0.989141	0.979476		L	0.971863	0.952368	0.939534		L	0.8622	0.678948	0.72088
L	0.930365	0.912428	0.953601		L	0.992816	0.991396	0.984087		L	0.968873	0.963225	0.943684		L	0.762616	0.680226	0.824475
L	0.96027	0.912004	0.958692		L	0.988304	0.991793	0.981848		L	0.959927	0.962902	0.935869		L	0.806926	0.696177	0.787846
L	0.982039	0.971697	0.982708		L	0.990109	0.988523	0.982637		L	0.955731	0.957449	0.945198		L	0.901871	0.858444	0.909616
L	0.931461	0.930928	0.833321		L	0.990768	0.98438	0.986324		L	0.966451	0.952833	0.952103		L	0.750923	0.693419	0.39305
L	0.929038	0.947551	0.920207		L	0.992476	0.989181	0.982476		L	0.971463	0.967974	0.94333		L	0.668199	0.754179	0.616446
L	0.956927	0.976273	0.883795		L	0.99262	0.986669	0.973063		L	0.943598	0.950649	0.922995		L	0.763938	0.839752	0.552018
L	0.970044	0.946379	0.97273		L	0.992842	0.989782	0.981223		L	0.973614	0.960929	0.940622		L	0.825341	0.770272	0.812606
L	0.981159	0.982917	0.981244		L	0.99365	0.986426	0.984016		L	0.966639	0.963943	0.950824		L	0.837452	0.832227	0.797274
L	0.98395	0.980376	0.986316		L	0.994181	0.98791	0.982869		L	0.966378	0.961119	0.954017		L	0.848037	0.805968	0.863978
L	0.981641	0.863002	0.985878		L	0.989565	0.985572	0.980163		L	0.969876	0.966343	0.947528		L	0.861201	0.460373	0.849012
L	0.982697	0.990663	0.985549		L	0.993248	0.985567	0.989319		L	0.965439	0.956645	0.968418		L	0.858525	0.878064	0.87485
L	0.961834	0.951861	0.873271		L	0.995259	0.993507	0.98762		L	0.976804	0.967393	0.953282		L	0.851855	0.878386	0.480294
L	0.964508	0.952303	0.972937		L	0.994489	0.994022	0.988552		L	0.977538	0.974909	0.958026		L	0.806241	0.826121	0.792983
L	0.941341	0.875703	0.928741		L	0.991221	0.991324	0.988153		L	0.971447	0.972815	0.950396		L	0.736673	0.564682	0.601921
L	0.93243	0.957633	0.965673		L	0.991331	0.989576	0.982862		L	0.967807	0.971829	0.935762		L	0.745357	0.828936	0.780258
L	0.977221	0.976729	0.981398		L	0.994026	0.991989	0.987833		L	0.974436	0.970048	0.929235		L	0.888885	0.884795	0.84194
L	0.942607	0.966268	0.983286		L	0.992709	0.991811	0.988612		L	0.968752	0.971224	0.937057		L	0.763833	0.874206	0.844811
L	0.969518	0.965374	0.949252		L	0.993362	0.99284	0.99123		L	0.974229	0.971399	0.960833		L	0.871063	0.841296	0.726047
L	0.992721	0.990585	0.989318		L	0.994144	0.993228	0.989497		L	0.972706	0.973281	0.951664		L	0.956445	0.946817	0.929244
L	0.987845	0.992712	0.98866		L	0.997012	0.995783	0.992048		L	0.980306	0.982494	0.956033		L	0.933789	0.957302	0.92278
L	0.988325	0.988086	0.992236		L	0.996849	0.992993	0.994848		L	0.979823	0.974537	0.964428		L	0.933402	0.934593	0.939428
L	0.976739	0.987747	0.982976		L	0.996025	0.996033	0.994059		L	0.971649	0.978086	0.956357		L	0.87394	0.923509	0.879315
L	0.984215	0.983658	0.987564		L	0.995244	0.995992	0.994534		L	0.972459	0.97485	0.964486		L	0.924489	0.916142	0.928592
L	0.982621	0.986618	0.9882		L	0.996973	0.995781	0.992181		L	0.97903	0.975748	0.961104		L	0.919263	0.926116	0.932307
L	0.988071	0.992113	0.990953		L	0.994828	0.993016	0.994185		L	0.977361	0.963673	0.966691		L	0.94196	0.941195	0.943211
L	0.981217	0.992111	0.987021		L	0.995699	0.995343	0.992545		L	0.977543	0.973732	0.954229		L	0.911813	0.946665	0.913088
L	0.994397	0.993807	0.98992		L	0.994098	0.995091	0.988614		L	0.969855	0.969108	0.947967		L	0.952011	0.942789	0.918153
L	0.982585	0.976105	0.989826		L	0.995016	0.995886	0.994918		L	0.976435	0.976742	0.963809		L	0.89138	0.840749	0.910856
L	0.992166	0.993104	0.986702		L	0.994049	0.994492	0.993639		L	0.970068	0.973485	0.955135		L	0.935727	0.939441	0.88273
L	0.985008	0.993382	0.988613		L	0.995496	0.996384	0.98579		L	0.97342	0.974407	0.949456		L	0.9137	0.944405	0.928882
L	0.988881	0.991259	0.986062		L	0.995544	0.993316	0.994584		L	0.974162	0.96648	0.957649		L	0.924958	0.925293	0.888482
L	0.98104	0.992761	0.988263		L	0.995486	0.99434	0.995344		L	0.974875	0.970746	0.938306		L	0.898984	0.943473	0.891255
L	0.984477	0.988017	0.988425		L	0.994321	0.984879	0.981499		L	0.974385	0.961379	0.947602		L	0.914037	0.926486	0.918546
L	0.982546	0.98718	0.986988		L	0.99377	0.991812	0.991341		L	0.976102	0.968653	0.971888		L	0.911078	0.911757	0.928194
L	0.982051	0.984903	0.985988		L	0.993752	0.989893	0.982889		L	0.970558	0.963836	0.94739		L	0.900723	0.902073	0.911237
L	0.988423	0.983723	0.985749		L	0.993003	0.992505	0.987312		L	0.972892	0.960661	0.922585		L	0.927981	0.880805	0.8522
L	0.985939	0.991901	0.991796		L	0.993536	0.990221	0.987284		L	0.965424	0.968146	0.947529		L	0.871104	0.915938	0.901292
L	0.992058	0.991734	0.993732		L	0.994436	0.996111	0.992475		L	0.975391	0.974128	0.940551		L	0.904135	0.878068	0.857951
L	0.989824	0.995866	0.991854		L	0.994174	0.994492	0.993287		L	0.968704	0.961469	0.958207		L	0.877397	0.905639	0.878934
L	0.990362	0.995422	0.992754		L	0.99417	0.995736	0.991459		L	0.966837	0.966862	0.939579		L	0.880566	0.909194	0.859271
L	0.989488	0.9923	0.994817		L	0.995375	0.995319	0.996379		L	0.972551	0.976663	0.959766		L	0.874782	0.898965	0.887765
L	0.992803	0.993829	0.992093		L	0.995985	0.993285	0.991253		L	0.971659	0.967692	0.953616		L	0.865598	0.864281	0.833391
L	0.991095	0.994183	0.993436		L	0.997318	0.992427	0.992652		L	0.978002	0.96451	0.950235		L	0.874965	0.895373	0.864683
L	0.977521	0.987568	0.991521		L	0.997266	0.994312	0.993623		L	0.97631	0.972905	0.95301		L	0.902191	0.933664	0.939491
L	0.985937	0.986945	0.976425		L	0.997005	0.995982	0.994706		L	0.97369	0.950538	0.963266		L	0.931925	0.901393	0.890368
L	0.986079	0.981433	0.984521		L	0.995343	0.995935	0.992786		L	0.976221	0.976954	0.957682		L	0.925254	0.888082	0.906004
L	0.991706	0.995053	0.995067		L	0.996639	0.995163	0.992666		L	0.979724	0.977542	0.947187		L	0.904653	0.92991	0.887852
L	0.994	0.9949	0.990975		L	0.996147	0.996483	0.992987		L	0.977662	0.970485	0.953995		L	0.92168	0.902064	0.862249
L	0.988683	0.992811	0.993749		L	0.996743	0.994759	0.988962		L	0.970466	0.95914	0.940087		L	0.839657	0.860493	0.864046
L	0.986595	0.96043	0.980787		L	0.996085	0.992876	0.993463		L	0.979473	0.968571	0.942496		L	0.898879	0.90525	0.93563
L	0.937532	0.983402	0.973923		L	0.996577	0.995863	0.992651		L	0.973063	0.97345	0.944672		L	0.798094	0.948255	0.913798
L	0.939654	0.984501	0.980796		L	0.995915	0.993794	0.993912		L	0.976823	0.973773	0.939834		L	0.814826	0.948517	0.908965

## Sheet: RC_1
Grader 1	Grader 2	Image ID	Sclera	Vitreous	Retina	Choroid
rc_1_run_1	rc_1_run_2	1	0.970749	0.984649	0.957928	0.934899
rc_1_run_1	rc_1_run_2	2	0.967113	0.985259	0.949665	0.921538
rc_1_run_1	rc_1_run_2	3	0.918664	0.989616	0.963301	0.84423
rc_1_run_1	rc_1_run_2	4	0.948677	0.991379	0.965776	0.89688
rc_1_run_1	rc_1_run_2	5	0.975155	0.985946	0.95916	0.922473
rc_1_run_1	rc_1_run_2	6	0.979663	0.987288	0.961611	0.929844
rc_1_run_1	rc_1_run_2	7	0.978432	0.986634	0.958641	0.909536
rc_1_run_1	rc_1_run_2	8	0.926317	0.991083	0.970781	0.793468
rc_1_run_1	rc_1_run_2	9	0.969409	0.983985	0.943153	0.893181
rc_1_run_1	rc_1_run_2	10	0.967773	0.981095	0.952431	0.885238
rc_1_run_1	rc_1_run_2	11	0.98117	0.986466	0.957088	0.913594
rc_1_run_1	rc_1_run_2	12	0.976477	0.972142	0.930111	0.906256
rc_1_run_1	rc_1_run_2	13	0.960128	0.984091	0.956697	0.839645
rc_1_run_1	rc_1_run_2	14	0.979997	0.977489	0.946936	0.89837
rc_1_run_1	rc_1_run_2	15	0.96549	0.984741	0.960694	0.882119
rc_1_run_1	rc_1_run_2	16	0.982887	0.98132	0.959342	0.858192
rc_1_run_1	rc_1_run_2	17	0.983258	0.988191	0.964829	0.851585
rc_1_run_1	rc_1_run_2	18	0.974368	0.985919	0.966079	0.828106
rc_1_run_1	rc_1_run_2	19	0.97951	0.98444	0.948382	0.82789
rc_1_run_1	rc_1_run_2	20	0.838505	0.985021	0.947988	0.653426
rc_1_run_1	rc_1_run_2	21	0.92955	0.992288	0.966939	0.731931
rc_1_run_1	rc_1_run_2	22	0.929325	0.98916	0.969168	0.784189
rc_1_run_1	rc_1_run_2	23	0.873063	0.989588	0.960308	0.702652
rc_1_run_1	rc_1_run_2	24	0.939955	0.991666	0.968351	0.775348
rc_1_run_1	rc_1_run_2	25	0.968856	0.989978	0.96655	0.843983
rc_1_run_1	rc_1_run_2	26	0.978685	0.986971	0.954525	0.891304
rc_1_run_1	rc_1_run_2	27	0.984531	0.994011	0.970149	0.922496
rc_1_run_1	rc_1_run_2	28	0.990652	0.995484	0.973853	0.945872
rc_1_run_1	rc_1_run_2	29	0.990513	0.996541	0.976257	0.940236
rc_1_run_1	rc_1_run_2	30	0.988157	0.995046	0.965301	0.928044
rc_1_run_1	rc_1_run_2	31	0.988984	0.993303	0.96727	0.942834
rc_1_run_1	rc_1_run_2	32	0.990786	0.995666	0.969773	0.945113
rc_1_run_1	rc_1_run_2	33	0.990127	0.995583	0.975241	0.946056
rc_1_run_1	rc_1_run_2	34	0.98914	0.994501	0.968342	0.935355
rc_1_run_1	rc_1_run_2	35	0.991242	0.995557	0.965979	0.930635
rc_1_run_1	rc_1_run_2	36	0.995522	0.994394	0.970037	0.957734
rc_1_run_1	rc_1_run_2	37	0.991722	0.995938	0.97455	0.933335
rc_1_run_1	rc_1_run_2	38	0.991451	0.995307	0.968304	0.936533
rc_1_run_1	rc_1_run_2	39	0.991745	0.993608	0.96711	0.936732
rc_1_run_1	rc_1_run_2	40	0.988723	0.995152	0.968119	0.926104
rc_1_run_1	rc_1_run_2	41	0.987655	0.991022	0.969846	0.929082
rc_1_run_1	rc_1_run_2	42	0.98715	0.990491	0.965285	0.923459
rc_1_run_1	rc_1_run_2	43	0.986187	0.991232	0.953508	0.900422
rc_1_run_1	rc_1_run_2	44	0.991833	0.990427	0.95685	0.925934
rc_1_run_1	rc_1_run_2	45	0.993139	0.99133	0.955369	0.912526
rc_1_run_1	rc_1_run_2	46	0.994611	0.994363	0.970259	0.918659
rc_1_run_1	rc_1_run_2	47	0.993601	0.994777	0.963672	0.899552
rc_1_run_1	rc_1_run_2	48	0.996136	0.995476	0.97224	0.934547
rc_1_run_1	rc_1_run_2	49	0.995489	0.996681	0.97214	0.919022
rc_1_run_1	rc_1_run_2	50	0.990431	0.993335	0.960975	0.823227
rc_1_run_1	rc_1_run_2	51	0.991736	0.99383	0.951764	0.849965
rc_1_run_1	rc_1_run_2	52	0.973785	0.995734	0.968885	0.877243
rc_1_run_1	rc_1_run_2	53	0.99	0.997452	0.972947	0.942523
rc_1_run_1	rc_1_run_2	54	0.986968	0.995983	0.95806	0.907934
rc_1_run_1	rc_1_run_2	55	0.993476	0.995591	0.965443	0.893842
rc_1_run_1	rc_1_run_2	56	0.993976	0.994987	0.977321	0.923562
rc_1_run_1	rc_1_run_2	57	0.993339	0.994645	0.964777	0.897035
rc_1_run_1	rc_1_run_2	58	0.956248	0.996341	0.968478	0.901708
rc_1_run_1	rc_1_run_2	59	0.970118	0.99535	0.970931	0.918828
rc_1_run_1	rc_1_run_2	60	0.967978	0.995348	0.972212	0.90593
rc_1_run_1	rc_1_run_3	1	0.967909	0.988956	0.964286	0.92587
rc_1_run_1	rc_1_run_3	2	0.981023	0.992673	0.971083	0.949937
rc_1_run_1	rc_1_run_3	3	0.963704	0.993008	0.964646	0.908739
rc_1_run_1	rc_1_run_3	4	0.956382	0.991478	0.966091	0.908277
rc_1_run_1	rc_1_run_3	5	0.976731	0.984827	0.954347	0.923145
rc_1_run_1	rc_1_run_3	6	0.956084	0.990018	0.957126	0.856881
rc_1_run_1	rc_1_run_3	7	0.977404	0.989139	0.965904	0.90584
rc_1_run_1	rc_1_run_3	8	0.971085	0.990583	0.962192	0.889355
rc_1_run_1	rc_1_run_3	9	0.919447	0.986698	0.958435	0.752791
rc_1_run_1	rc_1_run_3	10	0.945713	0.986269	0.963048	0.828889
rc_1_run_1	rc_1_run_3	11	0.978732	0.988075	0.963445	0.908233
rc_1_run_1	rc_1_run_3	12	0.981557	0.979204	0.937824	0.914044
rc_1_run_1	rc_1_run_3	13	0.972484	0.975334	0.950417	0.885754
rc_1_run_1	rc_1_run_3	14	0.977041	0.984376	0.964148	0.895974
rc_1_run_1	rc_1_run_3	15	0.969462	0.986847	0.962578	0.891021
rc_1_run_1	rc_1_run_3	16	0.991792	0.987737	0.9708	0.916091
rc_1_run_1	rc_1_run_3	17	0.98609	0.985513	0.960539	0.865715
rc_1_run_1	rc_1_run_3	18	0.983354	0.98996	0.971121	0.872931
rc_1_run_1	rc_1_run_3	19	0.978809	0.988875	0.958102	0.832374
rc_1_run_1	rc_1_run_3	20	0.814694	0.982896	0.945505	0.594661
rc_1_run_1	rc_1_run_3	21	0.863613	0.992693	0.972361	0.680149
rc_1_run_1	rc_1_run_3	22	0.977831	0.990602	0.967281	0.922177
rc_1_run_1	rc_1_run_3	23	0.859166	0.990699	0.963815	0.668153
rc_1_run_1	rc_1_run_3	24	0.961071	0.993613	0.972354	0.828723
rc_1_run_1	rc_1_run_3	25	0.95433	0.992232	0.967603	0.781822
rc_1_run_1	rc_1_run_3	26	0.968928	0.98805	0.959046	0.855456
rc_1_run_1	rc_1_run_3	27	0.984024	0.992695	0.968207	0.920569
rc_1_run_1	rc_1_run_3	28	0.992764	0.99265	0.968236	0.957824
rc_1_run_1	rc_1_run_3	29	0.99165	0.996636	0.979374	0.94855
rc_1_run_1	rc_1_run_3	30	0.980564	0.995311	0.967411	0.891131
rc_1_run_1	rc_1_run_3	31	0.980684	0.992108	0.963742	0.910253
rc_1_run_1	rc_1_run_3	32	0.992881	0.996203	0.979241	0.961102
rc_1_run_1	rc_1_run_3	33	0.992315	0.995888	0.976067	0.9538
rc_1_run_1	rc_1_run_3	34	0.986736	0.994972	0.973106	0.93075
rc_1_run_1	rc_1_run_3	35	0.993954	0.995408	0.968584	0.946706
rc_1_run_1	rc_1_run_3	36	0.993673	0.99563	0.97197	0.946572
rc_1_run_1	rc_1_run_3	37	0.99415	0.995447	0.974661	0.947959
rc_1_run_1	rc_1_run_3	38	0.992102	0.995227	0.973691	0.945493
rc_1_run_1	rc_1_run_3	39	0.991281	0.99516	0.974196	0.938863
rc_1_run_1	rc_1_run_3	40	0.991375	0.994518	0.96855	0.942521
rc_1_run_1	rc_1_run_3	41	0.988206	0.993701	0.979062	0.938621
rc_1_run_1	rc_1_run_3	42	0.988219	0.991594	0.974692	0.938734
rc_1_run_1	rc_1_run_3	43	0.991767	0.992732	0.97503	0.951002
rc_1_run_1	rc_1_run_3	44	0.992333	0.993905	0.971625	0.940208
rc_1_run_1	rc_1_run_3	45	0.989124	0.994209	0.96478	0.886203
rc_1_run_1	rc_1_run_3	46	0.992824	0.995368	0.968738	0.89325
rc_1_run_1	rc_1_run_3	47	0.993363	0.995581	0.963311	0.890845
rc_1_run_1	rc_1_run_3	48	0.995405	0.994595	0.969873	0.927736
rc_1_run_1	rc_1_run_3	49	0.9959	0.995102	0.971441	0.931353
rc_1_run_1	rc_1_run_3	50	0.993854	0.993975	0.970184	0.890591
rc_1_run_1	rc_1_run_3	51	0.995616	0.996406	0.968179	0.910308
rc_1_run_1	rc_1_run_3	52	0.975973	0.995612	0.972646	0.891457
rc_1_run_1	rc_1_run_3	53	0.983741	0.995405	0.966252	0.921973
rc_1_run_1	rc_1_run_3	54	0.993442	0.996566	0.958534	0.93501
rc_1_run_1	rc_1_run_3	55	0.994976	0.995363	0.966599	0.910152
rc_1_run_1	rc_1_run_3	56	0.996047	0.996424	0.978157	0.936408
rc_1_run_1	rc_1_run_3	57	0.99308	0.995426	0.961195	0.883361
rc_1_run_1	rc_1_run_3	58	0.968293	0.9956	0.971488	0.930183
rc_1_run_1	rc_1_run_3	59	0.975045	0.99567	0.975207	0.936053
rc_1_run_1	rc_1_run_3	60	0.986123	0.995282	0.973454	0.95435
rc_1_run_2	rc_1_run_3	1	0.976454	0.992828	0.970166	0.94149
rc_1_run_2	rc_1_run_3	2	0.975276	0.99054	0.964446	0.93991
rc_1_run_2	rc_1_run_3	3	0.945837	0.992622	0.968012	0.891934
rc_1_run_2	rc_1_run_3	4	0.963493	0.991792	0.966097	0.922122
rc_1_run_2	rc_1_run_3	5	0.979274	0.98896	0.964488	0.932282
rc_1_run_2	rc_1_run_3	6	0.964155	0.987434	0.954455	0.878607
rc_1_run_2	rc_1_run_3	7	0.978534	0.989987	0.96836	0.912683
rc_1_run_2	rc_1_run_3	8	0.931335	0.991063	0.961952	0.802158
rc_1_run_2	rc_1_run_3	9	0.919577	0.987711	0.957858	0.757486
rc_1_run_2	rc_1_run_3	10	0.959817	0.989168	0.967579	0.872944
rc_1_run_2	rc_1_run_3	11	0.986463	0.989644	0.960043	0.93014
rc_1_run_2	rc_1_run_3	12	0.976235	0.988781	0.964675	0.913791
rc_1_run_2	rc_1_run_3	13	0.9735	0.986262	0.953885	0.881526
rc_1_run_2	rc_1_run_3	14	0.98416	0.987713	0.965872	0.918019
rc_1_run_2	rc_1_run_3	15	0.980622	0.989792	0.964569	0.918439
rc_1_run_2	rc_1_run_3	16	0.983298	0.988146	0.974154	0.872898
rc_1_run_2	rc_1_run_3	17	0.990332	0.989176	0.969091	0.900345
rc_1_run_2	rc_1_run_3	18	0.984145	0.992228	0.97485	0.882501
rc_1_run_2	rc_1_run_3	19	0.987961	0.992279	0.976228	0.90432
rc_1_run_2	rc_1_run_3	20	0.967708	0.989343	0.949299	0.866754
rc_1_run_2	rc_1_run_3	21	0.80435	0.992393	0.97275	0.519814
rc_1_run_2	rc_1_run_3	22	0.941353	0.9911	0.970627	0.809454
rc_1_run_2	rc_1_run_3	23	0.967512	0.993048	0.974113	0.884435
rc_1_run_2	rc_1_run_3	24	0.951032	0.990806	0.972819	0.806272
rc_1_run_2	rc_1_run_3	25	0.966767	0.989893	0.966986	0.841136
rc_1_run_2	rc_1_run_3	26	0.975225	0.989189	0.969335	0.886989
rc_1_run_2	rc_1_run_3	27	0.990999	0.994857	0.976405	0.951613
rc_1_run_2	rc_1_run_3	28	0.990062	0.995006	0.9712	0.941995
rc_1_run_2	rc_1_run_3	29	0.991895	0.995989	0.968733	0.940147
rc_1_run_2	rc_1_run_3	30	0.979222	0.995997	0.971101	0.888419
rc_1_run_2	rc_1_run_3	31	0.989407	0.989347	0.955845	0.941701
rc_1_run_2	rc_1_run_3	32	0.994085	0.995729	0.974937	0.963042
rc_1_run_2	rc_1_run_3	33	0.988608	0.994088	0.971358	0.939399
rc_1_run_2	rc_1_run_3	34	0.989375	0.995455	0.976718	0.944621
rc_1_run_2	rc_1_run_3	35	0.994362	0.994302	0.973893	0.957265
rc_1_run_2	rc_1_run_3	36	0.995644	0.995293	0.976618	0.962885
rc_1_run_2	rc_1_run_3	37	0.994685	0.995902	0.978404	0.955685
rc_1_run_2	rc_1_run_3	38	0.993545	0.995501	0.968415	0.946296
rc_1_run_2	rc_1_run_3	39	0.995165	0.995338	0.977665	0.961264
rc_1_run_2	rc_1_run_3	40	0.992672	0.995106	0.973267	0.950316
rc_1_run_2	rc_1_run_3	41	0.987606	0.989251	0.963444	0.923432
rc_1_run_2	rc_1_run_3	42	0.989769	0.992087	0.974367	0.943346
rc_1_run_2	rc_1_run_3	43	0.986901	0.98917	0.954752	0.910412
rc_1_run_2	rc_1_run_3	44	0.993249	0.990463	0.962549	0.941155
rc_1_run_2	rc_1_run_3	45	0.99099	0.994384	0.975368	0.911417
rc_1_run_2	rc_1_run_3	46	0.994828	0.99464	0.964717	0.905083
rc_1_run_2	rc_1_run_3	47	0.995104	0.995973	0.968204	0.914008
rc_1_run_2	rc_1_run_3	48	0.996933	0.995911	0.975144	0.943411
rc_1_run_2	rc_1_run_3	49	0.994831	0.994694	0.973508	0.927523
rc_1_run_2	rc_1_run_3	50	0.991236	0.994732	0.971168	0.845307
rc_1_run_2	rc_1_run_3	51	0.992471	0.994453	0.966088	0.879605
rc_1_run_2	rc_1_run_3	52	0.986831	0.997367	0.970923	0.92086
rc_1_run_2	rc_1_run_3	53	0.98678	0.995582	0.966934	0.931904
rc_1_run_2	rc_1_run_3	54	0.989969	0.995658	0.971912	0.936093
rc_1_run_2	rc_1_run_3	55	0.995671	0.994537	0.969293	0.924788
rc_1_run_2	rc_1_run_3	56	0.994393	0.996733	0.982098	0.928328
rc_1_run_2	rc_1_run_3	57	0.99507	0.99567	0.966892	0.906826
rc_1_run_2	rc_1_run_3	58	0.975023	0.997222	0.979614	0.940996
rc_1_run_2	rc_1_run_3	59	0.961389	0.996368	0.975156	0.900356
rc_1_run_2	rc_1_run_3	60	0.978071	0.996641	0.981288	0.934972

## Sheet: RC_2
Grader 1	Grader 2	Image ID	Sclera	Vitreous	Retina	Choroid
rc_2_run_1	rc_2_run_2	1	0.96637	0.994012	0.976706	0.924286
rc_2_run_1	rc_2_run_2	2	0.974107	0.994722	0.971175	0.935913
rc_2_run_1	rc_2_run_2	3	0.986718	0.994066	0.976405	0.966209
rc_2_run_1	rc_2_run_2	4	0.977179	0.996071	0.969382	0.938901
rc_2_run_1	rc_2_run_2	5	0.949452	0.990658	0.962931	0.829036
rc_2_run_1	rc_2_run_2	6	0.960305	0.994188	0.96799	0.835125
rc_2_run_1	rc_2_run_2	7	0.973518	0.992832	0.957184	0.867111
rc_2_run_1	rc_2_run_2	8	0.967154	0.991517	0.968582	0.849695
rc_2_run_1	rc_2_run_2	9	0.959966	0.994501	0.965687	0.87062
rc_2_run_1	rc_2_run_2	10	0.963346	0.991703	0.96668	0.856893
rc_2_run_1	rc_2_run_2	11	0.977477	0.991712	0.959241	0.90497
rc_2_run_1	rc_2_run_2	12	0.962451	0.993867	0.96414	0.868273
rc_2_run_1	rc_2_run_2	13	0.950968	0.988714	0.966008	0.756446
rc_2_run_1	rc_2_run_2	14	0.97776	0.991219	0.961717	0.849215
rc_2_run_1	rc_2_run_2	15	0.971293	0.991177	0.958021	0.790084
rc_2_run_1	rc_2_run_2	16	0.980443	0.9896	0.97439	0.834468
rc_2_run_1	rc_2_run_2	17	0.984232	0.99158	0.97135	0.854971
rc_2_run_1	rc_2_run_2	18	0.987243	0.989785	0.970155	0.87989
rc_2_run_1	rc_2_run_2	19	0.98017	0.991478	0.971467	0.832751
rc_2_run_1	rc_2_run_2	20	0.970862	0.993475	0.967471	0.88898
rc_2_run_1	rc_2_run_2	21	0.943844	0.99406	0.966649	0.739918
rc_2_run_1	rc_2_run_2	22	0.920963	0.98893	0.965548	0.690685
rc_2_run_1	rc_2_run_2	23	0.941465	0.99143	0.963524	0.785963
rc_2_run_1	rc_2_run_2	24	0.954922	0.991401	0.967768	0.800645
rc_2_run_1	rc_2_run_2	25	0.965769	0.993645	0.966966	0.827367
rc_2_run_1	rc_2_run_2	26	0.961048	0.993229	0.95804	0.802613
rc_2_run_1	rc_2_run_2	27	0.966144	0.994604	0.973531	0.856262
rc_2_run_1	rc_2_run_2	28	0.985838	0.995517	0.972594	0.924274
rc_2_run_1	rc_2_run_2	29	0.988333	0.996007	0.978059	0.938874
rc_2_run_1	rc_2_run_2	30	0.965442	0.994986	0.963582	0.822667
rc_2_run_1	rc_2_run_2	31	0.986063	0.995175	0.97341	0.933093
rc_2_run_1	rc_2_run_2	32	0.986555	0.996478	0.975084	0.929174
rc_2_run_1	rc_2_run_2	33	0.981623	0.994653	0.95479	0.896354
rc_2_run_1	rc_2_run_2	34	0.97356	0.994702	0.96186	0.869843
rc_2_run_1	rc_2_run_2	35	0.989113	0.995046	0.966302	0.925618
rc_2_run_1	rc_2_run_2	36	0.989527	0.994672	0.969235	0.924631
rc_2_run_1	rc_2_run_2	37	0.984512	0.994501	0.960056	0.884852
rc_2_run_1	rc_2_run_2	38	0.990882	0.994892	0.970857	0.939884
rc_2_run_1	rc_2_run_2	39	0.982754	0.995975	0.970682	0.89257
rc_2_run_1	rc_2_run_2	40	0.98737	0.995885	0.975551	0.925434
rc_2_run_1	rc_2_run_2	41	0.985903	0.989004	0.963544	0.913239
rc_2_run_1	rc_2_run_2	42	0.985312	0.99178	0.97404	0.922514
rc_2_run_1	rc_2_run_2	43	0.977817	0.993578	0.963998	0.876014
rc_2_run_1	rc_2_run_2	44	0.979651	0.991081	0.958216	0.879586
rc_2_run_1	rc_2_run_2	45	0.991126	0.993896	0.955464	0.893314
rc_2_run_1	rc_2_run_2	46	0.992589	0.995917	0.977113	0.900011
rc_2_run_1	rc_2_run_2	47	0.993881	0.994583	0.961217	0.901325
rc_2_run_1	rc_2_run_2	48	0.992238	0.994137	0.960291	0.88745
rc_2_run_1	rc_2_run_2	49	0.99142	0.995641	0.971699	0.893279
rc_2_run_1	rc_2_run_2	50	0.988758	0.995751	0.966389	0.827322
rc_2_run_1	rc_2_run_2	51	0.990839	0.99561	0.968198	0.879774
rc_2_run_1	rc_2_run_2	52	0.983543	0.995463	0.965221	0.918473
rc_2_run_1	rc_2_run_2	53	0.9786	0.995927	0.968416	0.913526
rc_2_run_1	rc_2_run_2	54	0.985686	0.993035	0.962863	0.909169
rc_2_run_1	rc_2_run_2	55	0.990042	0.995917	0.975909	0.879194
rc_2_run_1	rc_2_run_2	56	0.993643	0.993195	0.968167	0.909883
rc_2_run_1	rc_2_run_2	57	0.991725	0.992458	0.949831	0.866697
rc_2_run_1	rc_2_run_2	58	0.97658	0.993928	0.964533	0.826636
rc_2_run_1	rc_2_run_2	59	0.949708	0.995546	0.96121	0.850658
rc_2_run_1	rc_2_run_2	60	0.95193	0.995534	0.963842	0.852892
rc_2_run_1	rc_2_run_3	1	0.964661	0.995016	0.974168	0.916784
rc_2_run_1	rc_2_run_3	2	0.972226	0.993992	0.968803	0.931036
rc_2_run_1	rc_2_run_3	3	0.976014	0.993033	0.972247	0.946619
rc_2_run_1	rc_2_run_3	4	0.953437	0.993703	0.97095	0.900155
rc_2_run_1	rc_2_run_3	5	0.94137	0.990282	0.959393	0.837681
rc_2_run_1	rc_2_run_3	6	0.920609	0.994755	0.975865	0.741759
rc_2_run_1	rc_2_run_3	7	0.968423	0.991401	0.959511	0.859142
rc_2_run_1	rc_2_run_3	8	0.960144	0.991141	0.960023	0.809182
rc_2_run_1	rc_2_run_3	9	0.960997	0.993318	0.969848	0.884225
rc_2_run_1	rc_2_run_3	10	0.968341	0.991999	0.959912	0.871151
rc_2_run_1	rc_2_run_3	11	0.967181	0.993319	0.96355	0.87326
rc_2_run_1	rc_2_run_3	12	0.961598	0.992782	0.964836	0.873814
rc_2_run_1	rc_2_run_3	13	0.965387	0.993078	0.963279	0.809669
rc_2_run_1	rc_2_run_3	14	0.97027	0.99187	0.958423	0.819053
rc_2_run_1	rc_2_run_3	15	0.969757	0.991277	0.959031	0.778916
rc_2_run_1	rc_2_run_3	16	0.982915	0.989963	0.966325	0.840157
rc_2_run_1	rc_2_run_3	17	0.982427	0.988846	0.967325	0.836869
rc_2_run_1	rc_2_run_3	18	0.985498	0.987458	0.967336	0.871129
rc_2_run_1	rc_2_run_3	19	0.985068	0.989919	0.968641	0.85629
rc_2_run_1	rc_2_run_3	20	0.966528	0.990748	0.958501	0.866454
rc_2_run_1	rc_2_run_3	21	0.95413	0.99416	0.964781	0.770608
rc_2_run_1	rc_2_run_3	22	0.965194	0.98867	0.961445	0.815941
rc_2_run_1	rc_2_run_3	23	0.954908	0.990104	0.954948	0.813325
rc_2_run_1	rc_2_run_3	24	0.918289	0.991874	0.953892	0.691564
rc_2_run_1	rc_2_run_3	25	0.938709	0.992712	0.964637	0.772816
rc_2_run_1	rc_2_run_3	26	0.977902	0.993776	0.973764	0.89988
rc_2_run_1	rc_2_run_3	27	0.973873	0.993945	0.966198	0.882392
rc_2_run_1	rc_2_run_3	28	0.99346	0.995957	0.974941	0.957048
rc_2_run_1	rc_2_run_3	29	0.982254	0.9952	0.970292	0.907286
rc_2_run_1	rc_2_run_3	30	0.982049	0.995711	0.969177	0.901803
rc_2_run_1	rc_2_run_3	31	0.990888	0.994853	0.966703	0.945377
rc_2_run_1	rc_2_run_3	32	0.985007	0.99684	0.975727	0.925104
rc_2_run_1	rc_2_run_3	33	0.984421	0.995623	0.968052	0.917239
rc_2_run_1	rc_2_run_3	34	0.98395	0.996058	0.969038	0.911161
rc_2_run_1	rc_2_run_3	35	0.988664	0.993466	0.960194	0.917137
rc_2_run_1	rc_2_run_3	36	0.981097	0.995186	0.975097	0.890159
rc_2_run_1	rc_2_run_3	37	0.977008	0.996577	0.975608	0.867736
rc_2_run_1	rc_2_run_3	38	0.993059	0.995327	0.969035	0.945721
rc_2_run_1	rc_2_run_3	39	0.984813	0.995645	0.961153	0.89418
rc_2_run_1	rc_2_run_3	40	0.97903	0.995732	0.973928	0.887958
rc_2_run_1	rc_2_run_3	41	0.983543	0.989504	0.965047	0.907402
rc_2_run_1	rc_2_run_3	42	0.984626	0.992524	0.971834	0.914956
rc_2_run_1	rc_2_run_3	43	0.970628	0.993286	0.97601	0.869359
rc_2_run_1	rc_2_run_3	44	0.989286	0.993307	0.961298	0.917012
rc_2_run_1	rc_2_run_3	45	0.991393	0.992108	0.963093	0.911698
rc_2_run_1	rc_2_run_3	46	0.98685	0.995762	0.975973	0.855227
rc_2_run_1	rc_2_run_3	47	0.986181	0.993825	0.945255	0.819634
rc_2_run_1	rc_2_run_3	48	0.995633	0.994715	0.970901	0.933465
rc_2_run_1	rc_2_run_3	49	0.989622	0.995895	0.967212	0.865678
rc_2_run_1	rc_2_run_3	50	0.992747	0.995082	0.970277	0.875609
rc_2_run_1	rc_2_run_3	51	0.994953	0.995267	0.965081	0.912665
rc_2_run_1	rc_2_run_3	52	0.978057	0.995942	0.974507	0.900959
rc_2_run_1	rc_2_run_3	53	0.975177	0.996474	0.97409	0.903449
rc_2_run_1	rc_2_run_3	54	0.987908	0.99495	0.970128	0.925622
rc_2_run_1	rc_2_run_3	55	0.987877	0.995582	0.974923	0.870003
rc_2_run_1	rc_2_run_3	56	0.996557	0.994481	0.961328	0.914287
rc_2_run_1	rc_2_run_3	57	0.992109	0.993501	0.952151	0.875753
rc_2_run_1	rc_2_run_3	58	0.989078	0.994704	0.974779	0.920209
rc_2_run_1	rc_2_run_3	59	0.967219	0.996439	0.972344	0.897301
rc_2_run_1	rc_2_run_3	60	0.980587	0.995513	0.969475	0.925823
rc_2_run_2	rc_2_run_3	1	0.975974	0.994944	0.971943	0.936218
rc_2_run_2	rc_2_run_3	2	0.980757	0.994573	0.973142	0.948854
rc_2_run_2	rc_2_run_3	3	0.970576	0.994518	0.976916	0.938003
rc_2_run_2	rc_2_run_3	4	0.948375	0.992685	0.966153	0.891067
rc_2_run_2	rc_2_run_3	5	0.893785	0.991142	0.95862	0.704521
rc_2_run_2	rc_2_run_3	6	0.945931	0.994381	0.963373	0.813818
rc_2_run_2	rc_2_run_3	7	0.974472	0.99028	0.951857	0.875192
rc_2_run_2	rc_2_run_3	8	0.960616	0.991159	0.965107	0.825904
rc_2_run_2	rc_2_run_3	9	0.964844	0.994083	0.967488	0.888853
rc_2_run_2	rc_2_run_3	10	0.972706	0.988314	0.961698	0.885078
rc_2_run_2	rc_2_run_3	11	0.976696	0.990163	0.960203	0.905075
rc_2_run_2	rc_2_run_3	12	0.950178	0.989997	0.962195	0.841717
rc_2_run_2	rc_2_run_3	13	0.96302	0.991239	0.952172	0.762794
rc_2_run_2	rc_2_run_3	14	0.964313	0.988634	0.956651	0.800737
rc_2_run_2	rc_2_run_3	15	0.989471	0.990237	0.958306	0.878717
rc_2_run_2	rc_2_run_3	16	0.978572	0.99111	0.971447	0.817704
rc_2_run_2	rc_2_run_3	17	0.980188	0.986513	0.969284	0.837876
rc_2_run_2	rc_2_run_3	18	0.981672	0.990339	0.97272	0.851354
rc_2_run_2	rc_2_run_3	19	0.972499	0.989248	0.964531	0.780335
rc_2_run_2	rc_2_run_3	20	0.95456	0.993202	0.973162	0.841932
rc_2_run_2	rc_2_run_3	21	0.974514	0.994711	0.976802	0.881038
rc_2_run_2	rc_2_run_3	22	0.947787	0.991605	0.967483	0.790023
rc_2_run_2	rc_2_run_3	23	0.962945	0.993453	0.964368	0.856324
rc_2_run_2	rc_2_run_3	24	0.945847	0.992569	0.965605	0.786428
rc_2_run_2	rc_2_run_3	25	0.91578	0.992736	0.970224	0.692591
rc_2_run_2	rc_2_run_3	26	0.952664	0.99235	0.961038	0.7818
rc_2_run_2	rc_2_run_3	27	0.988694	0.995865	0.972772	0.934192
rc_2_run_2	rc_2_run_3	28	0.989021	0.996956	0.97658	0.936289
rc_2_run_2	rc_2_run_3	29	0.990916	0.995076	0.973487	0.945422
rc_2_run_2	rc_2_run_3	30	0.982094	0.995724	0.972708	0.89735
rc_2_run_2	rc_2_run_3	31	0.978758	0.996127	0.978065	0.908862
rc_2_run_2	rc_2_run_3	32	0.987577	0.995627	0.970813	0.934124
rc_2_run_2	rc_2_run_3	33	0.978996	0.996014	0.969765	0.900993
rc_2_run_2	rc_2_run_3	34	0.984953	0.99549	0.973605	0.927528
rc_2_run_2	rc_2_run_3	35	0.984074	0.995584	0.967639	0.901759
rc_2_run_2	rc_2_run_3	36	0.987926	0.994318	0.973715	0.923335
rc_2_run_2	rc_2_run_3	37	0.980972	0.995507	0.96761	0.87828
rc_2_run_2	rc_2_run_3	38	0.991188	0.995704	0.974676	0.942345
rc_2_run_2	rc_2_run_3	39	0.973866	0.995855	0.965719	0.849921
rc_2_run_2	rc_2_run_3	40	0.982245	0.995524	0.969775	0.898104
rc_2_run_2	rc_2_run_3	41	0.981401	0.994494	0.975015	0.900288
rc_2_run_2	rc_2_run_3	42	0.980788	0.992597	0.975288	0.908238
rc_2_run_2	rc_2_run_3	43	0.985782	0.992995	0.966347	0.916647
rc_2_run_2	rc_2_run_3	44	0.986871	0.990093	0.968535	0.923175
rc_2_run_2	rc_2_run_3	45	0.987883	0.994094	0.954474	0.870643
rc_2_run_2	rc_2_run_3	46	0.982508	0.995437	0.971337	0.811069
rc_2_run_2	rc_2_run_3	47	0.987233	0.995637	0.963867	0.847697
rc_2_run_2	rc_2_run_3	48	0.993971	0.995771	0.973956	0.919179
rc_2_run_2	rc_2_run_3	49	0.992801	0.996351	0.969428	0.897434
rc_2_run_2	rc_2_run_3	50	0.993753	0.996418	0.966225	0.874907
rc_2_run_2	rc_2_run_3	51	0.991581	0.994974	0.961283	0.879291
rc_2_run_2	rc_2_run_3	52	0.971996	0.996805	0.974439	0.878996
rc_2_run_2	rc_2_run_3	53	0.986096	0.995464	0.969708	0.938063
rc_2_run_2	rc_2_run_3	54	0.977027	0.993275	0.964144	0.874082
rc_2_run_2	rc_2_run_3	55	0.983688	0.995802	0.976304	0.83655
rc_2_run_2	rc_2_run_3	56	0.991276	0.993718	0.956433	0.859496
rc_2_run_2	rc_2_run_3	57	0.986812	0.994184	0.961248	0.837153
rc_2_run_2	rc_2_run_3	58	0.978822	0.995046	0.969057	0.84087
rc_2_run_2	rc_2_run_3	59	0.970995	0.994972	0.963962	0.910231
rc_2_run_2	rc_2_run_3	60	0.945649	0.994744	0.960121	0.835335

## Sheet: RC_3
Grader 1	Grader 2	Image ID	Sclera	Vitreous	Retina	Choroid
rc_3_run_1	rc_3_run_2	1	0.971897	0.994418	0.956207	0.914516
rc_3_run_1	rc_3_run_2	2	0.960532	0.988743	0.927767	0.880911
rc_3_run_1	rc_3_run_2	3	0.982332	0.993305	0.965434	0.950026
rc_3_run_1	rc_3_run_2	4	0.955618	0.994116	0.964595	0.906671
rc_3_run_1	rc_3_run_2	5	0.971211	0.990529	0.960573	0.871461
rc_3_run_1	rc_3_run_2	6	0.969633	0.990691	0.957362	0.878356
rc_3_run_1	rc_3_run_2	7	0.945474	0.988655	0.951551	0.764942
rc_3_run_1	rc_3_run_2	8	0.983428	0.988589	0.948414	0.883287
rc_3_run_1	rc_3_run_2	9	0.953011	0.980523	0.948466	0.806044
rc_3_run_1	rc_3_run_2	10	0.969685	0.987706	0.959683	0.825985
rc_3_run_1	rc_3_run_2	11	0.959068	0.990404	0.957331	0.839389
rc_3_run_1	rc_3_run_2	12	0.955147	0.986821	0.955765	0.827496
rc_3_run_1	rc_3_run_2	13	0.961716	0.990464	0.972227	0.819934
rc_3_run_1	rc_3_run_2	14	0.951768	0.988931	0.956693	0.783938
rc_3_run_1	rc_3_run_2	15	0.983641	0.987968	0.962935	0.845397
rc_3_run_1	rc_3_run_2	16	0.989894	0.983892	0.953774	0.883552
rc_3_run_1	rc_3_run_2	17	0.976567	0.991544	0.970267	0.829105
rc_3_run_1	rc_3_run_2	18	0.978736	0.987158	0.96027	0.804288
rc_3_run_1	rc_3_run_2	19	0.965481	0.989917	0.974269	0.762158
rc_3_run_1	rc_3_run_2	20	0.971262	0.993189	0.960134	0.781905
rc_3_run_1	rc_3_run_2	21	0.980878	0.993091	0.964969	0.806621
rc_3_run_1	rc_3_run_2	22	0.95461	0.987069	0.96361	0.715761
rc_3_run_1	rc_3_run_2	23	0.976036	0.988475	0.961716	0.839534
rc_3_run_1	rc_3_run_2	24	0.962402	0.989681	0.964141	0.845505
rc_3_run_1	rc_3_run_2	25	0.98127	0.988722	0.949559	0.859342
rc_3_run_1	rc_3_run_2	26	0.969045	0.991015	0.971122	0.805668
rc_3_run_1	rc_3_run_2	27	0.979633	0.992918	0.966688	0.914624
rc_3_run_1	rc_3_run_2	28	0.984522	0.994164	0.959707	0.919771
rc_3_run_1	rc_3_run_2	29	0.966728	0.996105	0.975869	0.865027
rc_3_run_1	rc_3_run_2	30	0.985365	0.995983	0.972241	0.926034
rc_3_run_1	rc_3_run_2	31	0.987795	0.994168	0.965895	0.937302
rc_3_run_1	rc_3_run_2	32	0.965825	0.994017	0.963942	0.857724
rc_3_run_1	rc_3_run_2	33	0.98699	0.993674	0.963633	0.93417
rc_3_run_1	rc_3_run_2	34	0.991188	0.994861	0.968143	0.947515
rc_3_run_1	rc_3_run_2	35	0.987835	0.995383	0.974753	0.927742
rc_3_run_1	rc_3_run_2	36	0.985827	0.994325	0.971534	0.915671
rc_3_run_1	rc_3_run_2	37	0.98634	0.995427	0.975298	0.916468
rc_3_run_1	rc_3_run_2	38	0.988946	0.993415	0.969048	0.933634
rc_3_run_1	rc_3_run_2	39	0.989241	0.995148	0.971648	0.925655
rc_3_run_1	rc_3_run_2	40	0.98711	0.99468	0.963684	0.914764
rc_3_run_1	rc_3_run_2	41	0.989869	0.990676	0.960604	0.917541
rc_3_run_1	rc_3_run_2	42	0.98403	0.988516	0.969027	0.915354
rc_3_run_1	rc_3_run_2	43	0.991383	0.990902	0.960269	0.924649
rc_3_run_1	rc_3_run_2	44	0.99071	0.992371	0.963825	0.92032
rc_3_run_1	rc_3_run_2	45	0.994456	0.993133	0.970846	0.938693
rc_3_run_1	rc_3_run_2	46	0.992213	0.994886	0.96569	0.883839
rc_3_run_1	rc_3_run_2	47	0.994399	0.994878	0.968206	0.913114
rc_3_run_1	rc_3_run_2	48	0.990897	0.994356	0.967269	0.879878
rc_3_run_1	rc_3_run_2	49	0.993711	0.995037	0.967068	0.900868
rc_3_run_1	rc_3_run_2	50	0.994036	0.992344	0.958233	0.873749
rc_3_run_1	rc_3_run_2	51	0.993845	0.996085	0.963984	0.880005
rc_3_run_1	rc_3_run_2	52	0.972688	0.995267	0.971112	0.889519
rc_3_run_1	rc_3_run_2	53	0.983415	0.996712	0.965082	0.917411
rc_3_run_1	rc_3_run_2	54	0.989949	0.995214	0.967283	0.928259
rc_3_run_1	rc_3_run_2	55	0.995533	0.995279	0.968733	0.921868
rc_3_run_1	rc_3_run_2	56	0.992246	0.995858	0.972538	0.898968
rc_3_run_1	rc_3_run_2	57	0.9943	0.994896	0.96463	0.896485
rc_3_run_1	rc_3_run_2	58	0.918671	0.995245	0.962869	0.621568
rc_3_run_1	rc_3_run_2	59	0.974254	0.995658	0.965619	0.91573
rc_3_run_1	rc_3_run_2	60	0.975849	0.993416	0.96676	0.918242
rc_3_run_1	rc_3_run_3	1	0.964187	0.991147	0.957633	0.909447
rc_3_run_1	rc_3_run_3	2	0.957794	0.993118	0.939179	0.877383
rc_3_run_1	rc_3_run_3	3	0.968251	0.99165	0.955602	0.919612
rc_3_run_1	rc_3_run_3	4	0.968889	0.992783	0.960049	0.920114
rc_3_run_1	rc_3_run_3	5	0.949545	0.987247	0.947816	0.770029
rc_3_run_1	rc_3_run_3	6	0.971014	0.990388	0.963102	0.878377
rc_3_run_1	rc_3_run_3	7	0.95388	0.987711	0.960719	0.806504
rc_3_run_1	rc_3_run_3	8	0.977011	0.988407	0.961833	0.867439
rc_3_run_1	rc_3_run_3	9	0.980928	0.986012	0.955587	0.900363
rc_3_run_1	rc_3_run_3	10	0.969443	0.982182	0.942188	0.818228
rc_3_run_1	rc_3_run_3	11	0.951632	0.988803	0.954454	0.837016
rc_3_run_1	rc_3_run_3	12	0.976547	0.987505	0.946142	0.890432
rc_3_run_1	rc_3_run_3	13	0.95409	0.988219	0.955539	0.761472
rc_3_run_1	rc_3_run_3	14	0.94467	0.987497	0.946194	0.739683
rc_3_run_1	rc_3_run_3	15	0.975991	0.990719	0.963126	0.786205
rc_3_run_1	rc_3_run_3	16	0.980662	0.988044	0.950823	0.822627
rc_3_run_1	rc_3_run_3	17	0.974498	0.989651	0.962603	0.808408
rc_3_run_1	rc_3_run_3	18	0.981904	0.987504	0.958939	0.820959
rc_3_run_1	rc_3_run_3	19	0.95643	0.988589	0.965027	0.694547
rc_3_run_1	rc_3_run_3	20	0.973536	0.990969	0.956836	0.801947
rc_3_run_1	rc_3_run_3	21	0.982645	0.993724	0.967461	0.808419
rc_3_run_1	rc_3_run_3	22	0.946502	0.989316	0.954044	0.648985
rc_3_run_1	rc_3_run_3	23	0.977367	0.989199	0.955402	0.820866
rc_3_run_1	rc_3_run_3	24	0.941089	0.991423	0.96424	0.763977
rc_3_run_1	rc_3_run_3	25	0.974574	0.98876	0.957666	0.83454
rc_3_run_1	rc_3_run_3	26	0.978577	0.990191	0.968287	0.861558
rc_3_run_1	rc_3_run_3	27	0.965053	0.989082	0.954568	0.858062
rc_3_run_1	rc_3_run_3	28	0.963141	0.994715	0.970476	0.845688
rc_3_run_1	rc_3_run_3	29	0.961829	0.995892	0.970216	0.841075
rc_3_run_1	rc_3_run_3	30	0.975117	0.996117	0.972108	0.883489
rc_3_run_1	rc_3_run_3	31	0.990333	0.994142	0.968538	0.947834
rc_3_run_1	rc_3_run_3	32	0.987594	0.994523	0.969665	0.936009
rc_3_run_1	rc_3_run_3	33	0.968015	0.995852	0.975468	0.868216
rc_3_run_1	rc_3_run_3	34	0.988769	0.996041	0.978609	0.944779
rc_3_run_1	rc_3_run_3	35	0.989532	0.992715	0.966841	0.934073
rc_3_run_1	rc_3_run_3	36	0.98508	0.993146	0.969488	0.913613
rc_3_run_1	rc_3_run_3	37	0.983513	0.992682	0.965989	0.89477
rc_3_run_1	rc_3_run_3	38	0.989744	0.994118	0.963119	0.92853
rc_3_run_1	rc_3_run_3	39	0.984791	0.995947	0.977861	0.909434
rc_3_run_1	rc_3_run_3	40	0.985129	0.990776	0.957339	0.911043
rc_3_run_1	rc_3_run_3	41	0.984903	0.990787	0.961809	0.896381
rc_3_run_1	rc_3_run_3	42	0.977681	0.990919	0.963948	0.87558
rc_3_run_1	rc_3_run_3	43	0.991001	0.991912	0.971308	0.937134
rc_3_run_1	rc_3_run_3	44	0.990852	0.991076	0.9581	0.915351
rc_3_run_1	rc_3_run_3	45	0.993181	0.993095	0.971648	0.931145
rc_3_run_1	rc_3_run_3	46	0.989652	0.994851	0.974406	0.878187
rc_3_run_1	rc_3_run_3	47	0.992701	0.994612	0.966021	0.896364
rc_3_run_1	rc_3_run_3	48	0.992489	0.99572	0.972893	0.902262
rc_3_run_1	rc_3_run_3	49	0.988656	0.995928	0.970693	0.864284
rc_3_run_1	rc_3_run_3	50	0.994337	0.995819	0.975202	0.90121
rc_3_run_1	rc_3_run_3	51	0.993258	0.995976	0.962282	0.870917
rc_3_run_1	rc_3_run_3	52	0.991739	0.995248	0.969574	0.956365
rc_3_run_1	rc_3_run_3	53	0.982027	0.995487	0.963275	0.916305
rc_3_run_1	rc_3_run_3	54	0.992237	0.994775	0.970455	0.944496
rc_3_run_1	rc_3_run_3	55	0.991226	0.994767	0.962232	0.878805
rc_3_run_1	rc_3_run_3	56	0.990647	0.994319	0.971121	0.892786
rc_3_run_1	rc_3_run_3	57	0.990818	0.992347	0.951747	0.853281
rc_3_run_1	rc_3_run_3	58	0.886921	0.995083	0.970674	0.555591
rc_3_run_1	rc_3_run_3	59	0.936297	0.995887	0.967496	0.843233
rc_3_run_1	rc_3_run_3	60	0.932252	0.995465	0.952433	0.763645
rc_3_run_2	rc_3_run_3	1	0.976856	0.994941	0.968702	0.935173
rc_3_run_2	rc_3_run_3	2	0.984584	0.99286	0.963758	0.95333
rc_3_run_2	rc_3_run_3	3	0.968998	0.991518	0.959272	0.92576
rc_3_run_2	rc_3_run_3	4	0.937213	0.99175	0.972219	0.88594
rc_3_run_2	rc_3_run_3	5	0.956054	0.989385	0.960409	0.79909
rc_3_run_2	rc_3_run_3	6	0.95752	0.991645	0.964629	0.841897
rc_3_run_2	rc_3_run_3	7	0.973433	0.984539	0.948121	0.879172
rc_3_run_2	rc_3_run_3	8	0.975659	0.984881	0.945834	0.849892
rc_3_run_2	rc_3_run_3	9	0.953942	0.987454	0.9519	0.794499
rc_3_run_2	rc_3_run_3	10	0.961707	0.986928	0.947708	0.787141
rc_3_run_2	rc_3_run_3	11	0.94043	0.988711	0.95485	0.801727
rc_3_run_2	rc_3_run_3	12	0.957605	0.987171	0.935646	0.808441
rc_3_run_2	rc_3_run_3	13	0.958645	0.985544	0.956885	0.778339
rc_3_run_2	rc_3_run_3	14	0.955953	0.988549	0.963991	0.783246
rc_3_run_2	rc_3_run_3	15	0.989934	0.987575	0.965212	0.884606
rc_3_run_2	rc_3_run_3	16	0.981107	0.988918	0.964601	0.847511
rc_3_run_2	rc_3_run_3	17	0.977749	0.987187	0.95828	0.816959
rc_3_run_2	rc_3_run_3	18	0.980259	0.986623	0.965062	0.821353
rc_3_run_2	rc_3_run_3	19	0.985214	0.986059	0.964815	0.844383
rc_3_run_2	rc_3_run_3	20	0.976692	0.991305	0.954306	0.789235
rc_3_run_2	rc_3_run_3	21	0.980412	0.993573	0.961383	0.780957
rc_3_run_2	rc_3_run_3	22	0.977521	0.9891	0.961155	0.792431
rc_3_run_2	rc_3_run_3	23	0.970004	0.98761	0.953077	0.788412
rc_3_run_2	rc_3_run_3	24	0.972481	0.989044	0.961878	0.860152
rc_3_run_2	rc_3_run_3	25	0.975666	0.98974	0.960165	0.844444
rc_3_run_2	rc_3_run_3	26	0.971186	0.992008	0.971597	0.814285
rc_3_run_2	rc_3_run_3	27	0.981873	0.989595	0.951612	0.909524
rc_3_run_2	rc_3_run_3	28	0.973711	0.994186	0.969438	0.879634
rc_3_run_2	rc_3_run_3	29	0.988765	0.995642	0.971222	0.934484
rc_3_run_2	rc_3_run_3	30	0.987575	0.996172	0.968224	0.926594
rc_3_run_2	rc_3_run_3	31	0.991748	0.993741	0.968271	0.954579
rc_3_run_2	rc_3_run_3	32	0.972492	0.995471	0.96575	0.881836
rc_3_run_2	rc_3_run_3	33	0.979868	0.994266	0.962187	0.899372
rc_3_run_2	rc_3_run_3	34	0.988622	0.995838	0.973692	0.939611
rc_3_run_2	rc_3_run_3	35	0.992352	0.994232	0.968866	0.944181
rc_3_run_2	rc_3_run_3	36	0.990841	0.993563	0.971467	0.938689
rc_3_run_2	rc_3_run_3	37	0.981662	0.994506	0.971788	0.889204
rc_3_run_2	rc_3_run_3	38	0.988804	0.994445	0.96412	0.925246
rc_3_run_2	rc_3_run_3	39	0.989112	0.9955	0.969587	0.922744
rc_3_run_2	rc_3_run_3	40	0.988222	0.9912	0.956119	0.922939
rc_3_run_2	rc_3_run_3	41	0.981131	0.985701	0.960113	0.891326
rc_3_run_2	rc_3_run_3	42	0.985542	0.989094	0.959877	0.900961
rc_3_run_2	rc_3_run_3	43	0.991168	0.990615	0.971147	0.943482
rc_3_run_2	rc_3_run_3	44	0.988577	0.992219	0.975117	0.929578
rc_3_run_2	rc_3_run_3	45	0.992177	0.993362	0.967662	0.918503
rc_3_run_2	rc_3_run_3	46	0.99229	0.992945	0.965962	0.887526
rc_3_run_2	rc_3_run_3	47	0.99383	0.994821	0.965777	0.90542
rc_3_run_2	rc_3_run_3	48	0.990276	0.994872	0.965026	0.869777
rc_3_run_2	rc_3_run_3	49	0.986018	0.995135	0.967538	0.838554
rc_3_run_2	rc_3_run_3	50	0.993006	0.993527	0.956014	0.849699
rc_3_run_2	rc_3_run_3	51	0.993823	0.993842	0.954911	0.875506
rc_3_run_2	rc_3_run_3	52	0.971971	0.996351	0.972475	0.884634
rc_3_run_2	rc_3_run_3	53	0.985011	0.996312	0.966013	0.927254
rc_3_run_2	rc_3_run_3	54	0.986498	0.995426	0.968821	0.913358
rc_3_run_2	rc_3_run_3	55	0.991483	0.994445	0.966014	0.888699
rc_3_run_2	rc_3_run_3	56	0.989312	0.995213	0.971521	0.880971
rc_3_run_2	rc_3_run_3	57	0.989266	0.994244	0.951494	0.82929
rc_3_run_2	rc_3_run_3	58	0.965385	0.994978	0.962426	0.854106
rc_3_run_2	rc_3_run_3	59	0.92172	0.995782	0.966905	0.806085
rc_3_run_2	rc_3_run_3	60	0.954467	0.994171	0.946615	0.816417

## Sheet: L_1
Grader 1	Grader 2	Image ID	Sclera	Vitreous	Retina	Choroid
l_1_run_1	l_1_run_2	1	0.974912	0.996221	0.984165	0.944879
l_1_run_1	l_1_run_2	2	0.982486	0.995976	0.9827	0.959021
l_1_run_1	l_1_run_2	3	0.962233	0.995169	0.968259	0.912382
l_1_run_1	l_1_run_2	4	0.971743	0.9955	0.977698	0.936365
l_1_run_1	l_1_run_2	5	0.936023	0.989637	0.961461	0.801794
l_1_run_1	l_1_run_2	6	0.947099	0.989954	0.961659	0.815656
l_1_run_1	l_1_run_2	7	0.959527	0.990444	0.969784	0.83789
l_1_run_1	l_1_run_2	8	0.974086	0.990266	0.961943	0.872823
l_1_run_1	l_1_run_2	9	0.954287	0.992312	0.962574	0.839785
l_1_run_1	l_1_run_2	10	0.968045	0.989452	0.95766	0.844105
l_1_run_1	l_1_run_2	11	0.984994	0.98263	0.937871	0.904327
l_1_run_1	l_1_run_2	12	0.954659	0.987256	0.946974	0.830122
l_1_run_1	l_1_run_2	13	0.922233	0.989811	0.974286	0.687086
l_1_run_1	l_1_run_2	14	0.942555	0.990658	0.942844	0.749158
l_1_run_1	l_1_run_2	15	0.968234	0.991698	0.970963	0.808623
l_1_run_1	l_1_run_2	16	0.901892	0.986331	0.942614	0.586887
l_1_run_1	l_1_run_2	17	0.989182	0.991818	0.967157	0.878103
l_1_run_1	l_1_run_2	18	0.968377	0.986293	0.972185	0.773984
l_1_run_1	l_1_run_2	19	0.968767	0.989828	0.970583	0.792217
l_1_run_1	l_1_run_2	20	0.911442	0.992475	0.969697	0.631672
l_1_run_1	l_1_run_2	21	0.947862	0.994241	0.97634	0.682004
l_1_run_1	l_1_run_2	22	0.93032	0.991822	0.972263	0.679596
l_1_run_1	l_1_run_2	23	0.929252	0.992576	0.967314	0.737894
l_1_run_1	l_1_run_2	24	0.98268	0.993882	0.968062	0.895366
l_1_run_1	l_1_run_2	25	0.940527	0.994447	0.973848	0.782489
l_1_run_1	l_1_run_2	26	0.975551	0.989664	0.972554	0.897174
l_1_run_1	l_1_run_2	27	0.983685	0.993599	0.974416	0.918081
l_1_run_1	l_1_run_2	28	0.985618	0.996037	0.971304	0.913679
l_1_run_1	l_1_run_2	29	0.989736	0.996332	0.978115	0.937554
l_1_run_1	l_1_run_2	30	0.989973	0.996084	0.970141	0.927349
l_1_run_1	l_1_run_2	31	0.991036	0.99482	0.969554	0.946064
l_1_run_1	l_1_run_2	32	0.990691	0.996376	0.978882	0.949736
l_1_run_1	l_1_run_2	33	0.986851	0.996303	0.975853	0.929106
l_1_run_1	l_1_run_2	34	0.9914	0.995727	0.97455	0.947356
l_1_run_1	l_1_run_2	35	0.984984	0.993573	0.964071	0.898573
l_1_run_1	l_1_run_2	36	0.990586	0.995418	0.976958	0.929085
l_1_run_1	l_1_run_2	37	0.994273	0.995413	0.972432	0.944675
l_1_run_1	l_1_run_2	38	0.993252	0.994206	0.96577	0.943867
l_1_run_1	l_1_run_2	39	0.991527	0.996633	0.975306	0.934396
l_1_run_1	l_1_run_2	40	0.991249	0.994841	0.969355	0.93833
l_1_run_1	l_1_run_2	41	0.989378	0.995713	0.978058	0.933835
l_1_run_1	l_1_run_2	42	0.990209	0.993966	0.975294	0.934626
l_1_run_1	l_1_run_2	43	0.98986	0.993313	0.967095	0.925946
l_1_run_1	l_1_run_2	44	0.991754	0.992942	0.975169	0.944256
l_1_run_1	l_1_run_2	45	0.993428	0.993739	0.971482	0.928153
l_1_run_1	l_1_run_2	46	0.995311	0.995679	0.972056	0.919327
l_1_run_1	l_1_run_2	47	0.995703	0.994561	0.961963	0.913603
l_1_run_1	l_1_run_2	48	0.993585	0.995281	0.968941	0.901835
l_1_run_1	l_1_run_2	49	0.99165	0.995796	0.969368	0.881915
l_1_run_1	l_1_run_2	50	0.993273	0.996182	0.971788	0.866922
l_1_run_1	l_1_run_2	51	0.995633	0.996244	0.970524	0.910047
l_1_run_1	l_1_run_2	52	0.98658	0.997018	0.971793	0.925555
l_1_run_1	l_1_run_2	53	0.981912	0.996499	0.965954	0.909211
l_1_run_1	l_1_run_2	54	0.990238	0.99646	0.980852	0.943101
l_1_run_1	l_1_run_2	55	0.994321	0.994885	0.970195	0.914182
l_1_run_1	l_1_run_2	56	0.994833	0.995335	0.973611	0.923069
l_1_run_1	l_1_run_2	57	0.991774	0.996731	0.973959	0.875596
l_1_run_1	l_1_run_2	58	0.976465	0.996223	0.978159	0.844671
l_1_run_1	l_1_run_2	59	0.964252	0.996791	0.972292	0.866296
l_1_run_1	l_1_run_2	60	0.968358	0.994508	0.974475	0.889679
l_1_run_1	l_1_run_3	1	0.976533	0.995335	0.979926	0.944575
l_1_run_1	l_1_run_3	2	0.976452	0.996084	0.980921	0.946433
l_1_run_1	l_1_run_3	3	0.981767	0.994766	0.971448	0.950546
l_1_run_1	l_1_run_3	4	0.974615	0.993839	0.974352	0.943621
l_1_run_1	l_1_run_3	5	0.936284	0.992044	0.96443	0.764006
l_1_run_1	l_1_run_3	6	0.960949	0.990889	0.956736	0.84412
l_1_run_1	l_1_run_3	7	0.950459	0.989592	0.969139	0.805293
l_1_run_1	l_1_run_3	8	0.952328	0.991638	0.965437	0.805466
l_1_run_1	l_1_run_3	9	0.959362	0.992171	0.954374	0.82232
l_1_run_1	l_1_run_3	10	0.949618	0.989517	0.966693	0.773663
l_1_run_1	l_1_run_3	11	0.981605	0.989159	0.964252	0.91219
l_1_run_1	l_1_run_3	12	0.936437	0.987354	0.959236	0.764996
l_1_run_1	l_1_run_3	13	0.943718	0.990707	0.968131	0.755944
l_1_run_1	l_1_run_3	14	0.908655	0.99123	0.972141	0.67796
l_1_run_1	l_1_run_3	15	0.960114	0.991175	0.972145	0.77068
l_1_run_1	l_1_run_3	16	0.893693	0.988241	0.964305	0.584264
l_1_run_1	l_1_run_3	17	0.980391	0.990747	0.970785	0.848314
l_1_run_1	l_1_run_3	18	0.958331	0.989134	0.969521	0.720511
l_1_run_1	l_1_run_3	19	0.971989	0.990095	0.968622	0.811773
l_1_run_1	l_1_run_3	20	0.909206	0.990551	0.967509	0.629681
l_1_run_1	l_1_run_3	21	0.939878	0.994314	0.972884	0.645049
l_1_run_1	l_1_run_3	22	0.976835	0.992048	0.974188	0.849756
l_1_run_1	l_1_run_3	23	0.958125	0.993615	0.974056	0.811318
l_1_run_1	l_1_run_3	24	0.975336	0.992497	0.970898	0.876964
l_1_run_1	l_1_run_3	25	0.935161	0.990189	0.967743	0.760291
l_1_run_1	l_1_run_3	26	0.964499	0.991601	0.97152	0.852011
l_1_run_1	l_1_run_3	27	0.979397	0.994032	0.972036	0.898843
l_1_run_1	l_1_run_3	28	0.979326	0.995285	0.975027	0.894995
l_1_run_1	l_1_run_3	29	0.98802	0.995857	0.978585	0.933472
l_1_run_1	l_1_run_3	30	0.974409	0.997146	0.97764	0.866614
l_1_run_1	l_1_run_3	31	0.979649	0.995463	0.976796	0.909439
l_1_run_1	l_1_run_3	32	0.982011	0.996047	0.980318	0.919928
l_1_run_1	l_1_run_3	33	0.984734	0.995649	0.975399	0.923186
l_1_run_1	l_1_run_3	34	0.982706	0.996923	0.979544	0.916695
l_1_run_1	l_1_run_3	35	0.986653	0.996113	0.982005	0.921802
l_1_run_1	l_1_run_3	36	0.98568	0.995903	0.975871	0.903949
l_1_run_1	l_1_run_3	37	0.993176	0.996375	0.977463	0.942589
l_1_run_1	l_1_run_3	38	0.981231	0.995095	0.970964	0.894424
l_1_run_1	l_1_run_3	39	0.988445	0.996524	0.980202	0.9276
l_1_run_1	l_1_run_3	40	0.979681	0.996391	0.974325	0.888815
l_1_run_1	l_1_run_3	41	0.984213	0.993307	0.971868	0.912556
l_1_run_1	l_1_run_3	42	0.979877	0.993959	0.97981	0.905557
l_1_run_1	l_1_run_3	43	0.989259	0.995766	0.981457	0.939554
l_1_run_1	l_1_run_3	44	0.986192	0.993034	0.976122	0.922908
l_1_run_1	l_1_run_3	45	0.988676	0.994093	0.969333	0.895142
l_1_run_1	l_1_run_3	46	0.992264	0.995606	0.968913	0.889037
l_1_run_1	l_1_run_3	47	0.989623	0.995045	0.967441	0.870303
l_1_run_1	l_1_run_3	48	0.992137	0.994896	0.969738	0.896631
l_1_run_1	l_1_run_3	49	0.993403	0.996334	0.981913	0.924966
l_1_run_1	l_1_run_3	50	0.99308	0.997404	0.980066	0.883207
l_1_run_1	l_1_run_3	51	0.991555	0.996517	0.970095	0.868957
l_1_run_1	l_1_run_3	52	0.969926	0.997246	0.979295	0.8763
l_1_run_1	l_1_run_3	53	0.98117	0.996173	0.970801	0.912413
l_1_run_1	l_1_run_3	54	0.985434	0.996573	0.982501	0.925358
l_1_run_1	l_1_run_3	55	0.992951	0.995807	0.974739	0.909864
l_1_run_1	l_1_run_3	56	0.99299	0.99575	0.97363	0.905105
l_1_run_1	l_1_run_3	57	0.990881	0.99737	0.975481	0.869806
l_1_run_1	l_1_run_3	58	0.977489	0.996658	0.980345	0.852257
l_1_run_1	l_1_run_3	59	0.921911	0.996776	0.970263	0.764107
l_1_run_1	l_1_run_3	60	0.959801	0.996344	0.977857	0.876404
l_1_run_2	l_1_run_3	1	0.983673	0.994453	0.979712	0.96048
l_1_run_2	l_1_run_3	2	0.980686	0.996004	0.978057	0.951407
l_1_run_2	l_1_run_3	3	0.971502	0.995112	0.97314	0.933112
l_1_run_2	l_1_run_3	4	0.968038	0.996019	0.983596	0.935395
l_1_run_2	l_1_run_3	5	0.909976	0.992421	0.975778	0.715534
l_1_run_2	l_1_run_3	6	0.950431	0.994872	0.970402	0.808091
l_1_run_2	l_1_run_3	7	0.971179	0.991798	0.96899	0.881657
l_1_run_2	l_1_run_3	8	0.966869	0.99274	0.971863	0.8622
l_1_run_2	l_1_run_3	9	0.930365	0.992816	0.968873	0.762616
l_1_run_2	l_1_run_3	10	0.96027	0.988304	0.959927	0.806926
l_1_run_2	l_1_run_3	11	0.982039	0.990109	0.955731	0.901871
l_1_run_2	l_1_run_3	12	0.931461	0.990768	0.966451	0.750923
l_1_run_2	l_1_run_3	13	0.929038	0.992476	0.971463	0.668199
l_1_run_2	l_1_run_3	14	0.956927	0.99262	0.943598	0.763938
l_1_run_2	l_1_run_3	15	0.970044	0.992842	0.973614	0.825341
l_1_run_2	l_1_run_3	16	0.981159	0.99365	0.966639	0.837452
l_1_run_2	l_1_run_3	17	0.98395	0.994181	0.966378	0.848037
l_1_run_2	l_1_run_3	18	0.981641	0.989565	0.969876	0.861201
l_1_run_2	l_1_run_3	19	0.982697	0.993248	0.965439	0.858525
l_1_run_2	l_1_run_3	20	0.961834	0.995259	0.976804	0.851855
l_1_run_2	l_1_run_3	21	0.964508	0.994489	0.977538	0.806241
l_1_run_2	l_1_run_3	22	0.941341	0.991221	0.971447	0.736673
l_1_run_2	l_1_run_3	23	0.93243	0.991331	0.967807	0.745357
l_1_run_2	l_1_run_3	24	0.977221	0.994026	0.974436	0.888885
l_1_run_2	l_1_run_3	25	0.942607	0.992709	0.968752	0.763833
l_1_run_2	l_1_run_3	26	0.969518	0.993362	0.974229	0.871063
l_1_run_2	l_1_run_3	27	0.992721	0.994144	0.972706	0.956445
l_1_run_2	l_1_run_3	28	0.987845	0.997012	0.980306	0.933789
l_1_run_2	l_1_run_3	29	0.988325	0.996849	0.979823	0.933402
l_1_run_2	l_1_run_3	30	0.976739	0.996025	0.971649	0.87394
l_1_run_2	l_1_run_3	31	0.984215	0.995244	0.972459	0.924489
l_1_run_2	l_1_run_3	32	0.982621	0.996973	0.97903	0.919263
l_1_run_2	l_1_run_3	33	0.988071	0.994828	0.977361	0.94196
l_1_run_2	l_1_run_3	34	0.981217	0.995699	0.977543	0.911813
l_1_run_2	l_1_run_3	35	0.994397	0.994098	0.969855	0.952011
l_1_run_2	l_1_run_3	36	0.982585	0.995016	0.976435	0.89138
l_1_run_2	l_1_run_3	37	0.992166	0.994049	0.970068	0.935727
l_1_run_2	l_1_run_3	38	0.985008	0.995496	0.97342	0.9137
l_1_run_2	l_1_run_3	39	0.988881	0.995544	0.974162	0.924958
l_1_run_2	l_1_run_3	40	0.98104	0.995486	0.974875	0.898984
l_1_run_2	l_1_run_3	41	0.984477	0.994321	0.974385	0.914037
l_1_run_2	l_1_run_3	42	0.982546	0.99377	0.976102	0.911078
l_1_run_2	l_1_run_3	43	0.982051	0.993752	0.970558	0.900723
l_1_run_2	l_1_run_3	44	0.988423	0.993003	0.972892	0.927981
l_1_run_2	l_1_run_3	45	0.985939	0.993536	0.965424	0.871104
l_1_run_2	l_1_run_3	46	0.992058	0.994436	0.975391	0.904135
l_1_run_2	l_1_run_3	47	0.989824	0.994174	0.968704	0.877397
l_1_run_2	l_1_run_3	48	0.990362	0.99417	0.966837	0.880566
l_1_run_2	l_1_run_3	49	0.989488	0.995375	0.972551	0.874782
l_1_run_2	l_1_run_3	50	0.992803	0.995985	0.971659	0.865598
l_1_run_2	l_1_run_3	51	0.991095	0.997318	0.978002	0.874965
l_1_run_2	l_1_run_3	52	0.977521	0.997266	0.97631	0.902191
l_1_run_2	l_1_run_3	53	0.985937	0.997005	0.97369	0.931925
l_1_run_2	l_1_run_3	54	0.986079	0.995343	0.976221	0.925254
l_1_run_2	l_1_run_3	55	0.991706	0.996639	0.979724	0.904653
l_1_run_2	l_1_run_3	56	0.994	0.996147	0.977662	0.92168
l_1_run_2	l_1_run_3	57	0.988683	0.996743	0.970466	0.839657
l_1_run_2	l_1_run_3	58	0.986595	0.996085	0.979473	0.898879
l_1_run_2	l_1_run_3	59	0.937532	0.996577	0.973063	0.798094
l_1_run_2	l_1_run_3	60	0.939654	0.995915	0.976823	0.814826

## Sheet: L_2
Grader 1	Grader 2	Image ID	Sclera	Vitreous	Retina	Choroid
l_2_run_1	l_2_run_2	1	0.975258	0.99557	0.973297	0.930367
l_2_run_1	l_2_run_2	2	0.969418	0.994622	0.959905	0.913149
l_2_run_1	l_2_run_2	3	0.979451	0.992756	0.967258	0.943532
l_2_run_1	l_2_run_2	4	0.960253	0.994617	0.961817	0.897696
l_2_run_1	l_2_run_2	5	0.928292	0.988678	0.946767	0.841258
l_2_run_1	l_2_run_2	6	0.912359	0.98401	0.95154	0.690371
l_2_run_1	l_2_run_2	7	0.926522	0.987945	0.962139	0.716785
l_2_run_1	l_2_run_2	8	0.956937	0.986003	0.950244	0.81385
l_2_run_1	l_2_run_2	9	0.969316	0.987928	0.949405	0.869774
l_2_run_1	l_2_run_2	10	0.933957	0.986426	0.957092	0.772512
l_2_run_1	l_2_run_2	11	0.90901	0.981592	0.952052	0.722385
l_2_run_1	l_2_run_2	12	0.930574	0.985175	0.949213	0.753697
l_2_run_1	l_2_run_2	13	0.966715	0.98551	0.954914	0.809071
l_2_run_1	l_2_run_2	14	0.958047	0.983424	0.946936	0.775517
l_2_run_1	l_2_run_2	15	0.92101	0.984838	0.961555	0.713277
l_2_run_1	l_2_run_2	16	0.948131	0.987317	0.96643	0.686201
l_2_run_1	l_2_run_2	17	0.980436	0.982926	0.94555	0.800508
l_2_run_1	l_2_run_2	18	0.898103	0.983723	0.957673	0.598483
l_2_run_1	l_2_run_2	19	0.953188	0.982667	0.957294	0.728328
l_2_run_1	l_2_run_2	20	0.933909	0.989493	0.949984	0.828451
l_2_run_1	l_2_run_2	21	0.936679	0.994642	0.96275	0.745981
l_2_run_1	l_2_run_2	22	0.880107	0.986605	0.960344	0.570285
l_2_run_1	l_2_run_2	23	0.904166	0.988234	0.958826	0.722924
l_2_run_1	l_2_run_2	24	0.846771	0.989837	0.957668	0.600374
l_2_run_1	l_2_run_2	25	0.769894	0.988024	0.951894	0.535775
l_2_run_1	l_2_run_2	26	0.864496	0.986953	0.96108	0.630118
l_2_run_1	l_2_run_2	27	0.978914	0.993645	0.964322	0.891798
l_2_run_1	l_2_run_2	28	0.97795	0.995147	0.972969	0.885614
l_2_run_1	l_2_run_2	29	0.969228	0.995111	0.977763	0.85566
l_2_run_1	l_2_run_2	30	0.979665	0.996035	0.965443	0.871332
l_2_run_1	l_2_run_2	31	0.988732	0.995211	0.973906	0.940965
l_2_run_1	l_2_run_2	32	0.991532	0.995432	0.969274	0.942778
l_2_run_1	l_2_run_2	33	0.977673	0.99499	0.973862	0.889207
l_2_run_1	l_2_run_2	34	0.947608	0.994978	0.969697	0.785969
l_2_run_1	l_2_run_2	35	0.993315	0.995571	0.975925	0.947581
l_2_run_1	l_2_run_2	36	0.993856	0.996718	0.974396	0.931297
l_2_run_1	l_2_run_2	37	0.992527	0.995306	0.973794	0.933696
l_2_run_1	l_2_run_2	38	0.991184	0.996079	0.966927	0.926919
l_2_run_1	l_2_run_2	39	0.990791	0.992158	0.971743	0.933898
l_2_run_1	l_2_run_2	40	0.988899	0.992211	0.961482	0.920328
l_2_run_1	l_2_run_2	41	0.988209	0.985937	0.960024	0.922056
l_2_run_1	l_2_run_2	42	0.97735	0.991908	0.973786	0.881544
l_2_run_1	l_2_run_2	43	0.980588	0.987669	0.961891	0.891593
l_2_run_1	l_2_run_2	44	0.979355	0.993192	0.97601	0.889046
l_2_run_1	l_2_run_2	45	0.991146	0.989375	0.940669	0.86638
l_2_run_1	l_2_run_2	46	0.990363	0.994588	0.970617	0.867035
l_2_run_1	l_2_run_2	47	0.991248	0.995358	0.963595	0.863476
l_2_run_1	l_2_run_2	48	0.994683	0.995426	0.970675	0.910865
l_2_run_1	l_2_run_2	49	0.989004	0.994951	0.969677	0.860051
l_2_run_1	l_2_run_2	50	0.994623	0.994046	0.962517	0.851464
l_2_run_1	l_2_run_2	51	0.993047	0.993684	0.968104	0.883127
l_2_run_1	l_2_run_2	52	0.981742	0.995385	0.973381	0.905027
l_2_run_1	l_2_run_2	53	0.978367	0.996298	0.973965	0.891609
l_2_run_1	l_2_run_2	54	0.984954	0.994133	0.966507	0.900859
l_2_run_1	l_2_run_2	55	0.99438	0.994984	0.975576	0.920783
l_2_run_1	l_2_run_2	56	0.991623	0.997813	0.981307	0.887458
l_2_run_1	l_2_run_2	57	0.984919	0.995374	0.957636	0.773977
l_2_run_1	l_2_run_2	58	0.98307	0.993085	0.960524	0.949905
l_2_run_1	l_2_run_2	59	0.969324	0.994523	0.970876	0.916188
l_2_run_1	l_2_run_2	60	0.986863	0.994654	0.974102	0.953245
l_2_run_1	l_2_run_3	1	0.962896	0.994343	0.970773	0.907669
l_2_run_1	l_2_run_3	2	0.954392	0.992915	0.946999	0.875045
l_2_run_1	l_2_run_3	3	0.965318	0.993411	0.949909	0.897938
l_2_run_1	l_2_run_3	4	0.928744	0.994277	0.960946	0.83504
l_2_run_1	l_2_run_3	5	0.869769	0.987485	0.94842	0.650251
l_2_run_1	l_2_run_3	6	0.947493	0.987384	0.95538	0.713539
l_2_run_1	l_2_run_3	7	0.957869	0.987857	0.953392	0.775005
l_2_run_1	l_2_run_3	8	0.957795	0.992352	0.967737	0.788643
l_2_run_1	l_2_run_3	9	0.936194	0.989208	0.961464	0.745741
l_2_run_1	l_2_run_3	10	0.963861	0.988611	0.959856	0.832628
l_2_run_1	l_2_run_3	11	0.892521	0.987921	0.960794	0.665726
l_2_run_1	l_2_run_3	12	0.869399	0.988993	0.941882	0.528183
l_2_run_1	l_2_run_3	13	0.933376	0.986774	0.9567	0.714176
l_2_run_1	l_2_run_3	14	0.96651	0.98342	0.942424	0.809099
l_2_run_1	l_2_run_3	15	0.94608	0.986063	0.956524	0.796081
l_2_run_1	l_2_run_3	16	0.956089	0.984868	0.961637	0.727582
l_2_run_1	l_2_run_3	17	0.971055	0.98981	0.960898	0.749364
l_2_run_1	l_2_run_3	18	0.958108	0.978294	0.947337	0.694407
l_2_run_1	l_2_run_3	19	0.949501	0.989618	0.966278	0.701305
l_2_run_1	l_2_run_3	20	0.970114	0.986152	0.939076	0.89343
l_2_run_1	l_2_run_3	21	0.961842	0.992955	0.965035	0.821777
l_2_run_1	l_2_run_3	22	0.975512	0.988556	0.96591	0.909975
l_2_run_1	l_2_run_3	23	0.873447	0.98844	0.961133	0.631497
l_2_run_1	l_2_run_3	24	0.844562	0.990768	0.957113	0.592261
l_2_run_1	l_2_run_3	25	0.792351	0.988405	0.958025	0.594864
l_2_run_1	l_2_run_3	26	0.862471	0.990857	0.968884	0.624897
l_2_run_1	l_2_run_3	27	0.979771	0.995332	0.972604	0.899018
l_2_run_1	l_2_run_3	28	0.980923	0.994846	0.972726	0.899818
l_2_run_1	l_2_run_3	29	0.980118	0.994416	0.971873	0.899528
l_2_run_1	l_2_run_3	30	0.983294	0.99475	0.958974	0.885761
l_2_run_1	l_2_run_3	31	0.975698	0.996062	0.97936	0.890599
l_2_run_1	l_2_run_3	32	0.984429	0.995193	0.971493	0.914622
l_2_run_1	l_2_run_3	33	0.976974	0.996099	0.976835	0.887248
l_2_run_1	l_2_run_3	34	0.942611	0.996312	0.979941	0.771535
l_2_run_1	l_2_run_3	35	0.991214	0.994084	0.965401	0.928385
l_2_run_1	l_2_run_3	36	0.975948	0.996037	0.974993	0.835803
l_2_run_1	l_2_run_3	37	0.994757	0.996702	0.982763	0.954574
l_2_run_1	l_2_run_3	38	0.989313	0.996365	0.972546	0.922496
l_2_run_1	l_2_run_3	39	0.991025	0.995714	0.971068	0.922157
l_2_run_1	l_2_run_3	40	0.990898	0.993958	0.966416	0.931105
l_2_run_1	l_2_run_3	41	0.98708	0.992141	0.973902	0.924257
l_2_run_1	l_2_run_3	42	0.983274	0.992352	0.966376	0.895183
l_2_run_1	l_2_run_3	43	0.983757	0.991134	0.971251	0.909999
l_2_run_1	l_2_run_3	44	0.977262	0.990471	0.95235	0.852345
l_2_run_1	l_2_run_3	45	0.994398	0.99473	0.956575	0.902833
l_2_run_1	l_2_run_3	46	0.993792	0.996241	0.974608	0.90143
l_2_run_1	l_2_run_3	47	0.99156	0.995626	0.970598	0.875625
l_2_run_1	l_2_run_3	48	0.99461	0.996116	0.969759	0.906126
l_2_run_1	l_2_run_3	49	0.987202	0.996255	0.973614	0.84551
l_2_run_1	l_2_run_3	50	0.992746	0.992993	0.967484	0.851132
l_2_run_1	l_2_run_3	51	0.99492	0.994137	0.967909	0.899882
l_2_run_1	l_2_run_3	52	0.986057	0.996947	0.975489	0.92243
l_2_run_1	l_2_run_3	53	0.980296	0.996742	0.953683	0.880328
l_2_run_1	l_2_run_3	54	0.982688	0.996078	0.97022	0.885772
l_2_run_1	l_2_run_3	55	0.994963	0.995611	0.976279	0.92419
l_2_run_1	l_2_run_3	56	0.991783	0.995826	0.968944	0.876994
l_2_run_1	l_2_run_3	57	0.984314	0.997181	0.980125	0.794108
l_2_run_1	l_2_run_3	58	0.961365	0.995194	0.971052	0.903777
l_2_run_1	l_2_run_3	59	0.982316	0.994986	0.973745	0.947511
l_2_run_1	l_2_run_3	60	0.985913	0.994783	0.971392	0.947359
l_2_run_2	l_2_run_3	1	0.97536	0.993776	0.972306	0.933616
l_2_run_2	l_2_run_3	2	0.976302	0.995136	0.972154	0.935752
l_2_run_2	l_2_run_3	3	0.975088	0.994612	0.957887	0.919893
l_2_run_2	l_2_run_3	4	0.960566	0.993698	0.973626	0.907113
l_2_run_2	l_2_run_3	5	0.80745	0.990086	0.963869	0.564161
l_2_run_2	l_2_run_3	6	0.866857	0.99056	0.970002	0.524405
l_2_run_2	l_2_run_3	7	0.919974	0.992291	0.958905	0.684862
l_2_run_2	l_2_run_3	8	0.925173	0.989141	0.952368	0.678948
l_2_run_2	l_2_run_3	9	0.912428	0.991396	0.963225	0.680226
l_2_run_2	l_2_run_3	10	0.912004	0.991793	0.962902	0.696177
l_2_run_2	l_2_run_3	11	0.971697	0.988523	0.957449	0.858444
l_2_run_2	l_2_run_3	12	0.930928	0.98438	0.952833	0.693419
l_2_run_2	l_2_run_3	13	0.947551	0.989181	0.967974	0.754179
l_2_run_2	l_2_run_3	14	0.976273	0.986669	0.950649	0.839752
l_2_run_2	l_2_run_3	15	0.946379	0.989782	0.960929	0.770272
l_2_run_2	l_2_run_3	16	0.982917	0.986426	0.963943	0.832227
l_2_run_2	l_2_run_3	17	0.980376	0.98791	0.961119	0.805968
l_2_run_2	l_2_run_3	18	0.863002	0.985572	0.966343	0.460373
l_2_run_2	l_2_run_3	19	0.990663	0.985567	0.956645	0.878064
l_2_run_2	l_2_run_3	20	0.951861	0.993507	0.967393	0.878386
l_2_run_2	l_2_run_3	21	0.952303	0.994022	0.974909	0.826121
l_2_run_2	l_2_run_3	22	0.875703	0.991324	0.972815	0.564682
l_2_run_2	l_2_run_3	23	0.957633	0.989576	0.971829	0.828936
l_2_run_2	l_2_run_3	24	0.976729	0.991989	0.970048	0.884795
l_2_run_2	l_2_run_3	25	0.966268	0.991811	0.971224	0.874206
l_2_run_2	l_2_run_3	26	0.965374	0.99284	0.971399	0.841296
l_2_run_2	l_2_run_3	27	0.990585	0.993228	0.973281	0.946817
l_2_run_2	l_2_run_3	28	0.992712	0.995783	0.982494	0.957302
l_2_run_2	l_2_run_3	29	0.988086	0.992993	0.974537	0.934593
l_2_run_2	l_2_run_3	30	0.987747	0.996033	0.978086	0.923509
l_2_run_2	l_2_run_3	31	0.983658	0.995992	0.97485	0.916142
l_2_run_2	l_2_run_3	32	0.986618	0.995781	0.975748	0.926116
l_2_run_2	l_2_run_3	33	0.992113	0.993016	0.963673	0.941195
l_2_run_2	l_2_run_3	34	0.992111	0.995343	0.973732	0.946665
l_2_run_2	l_2_run_3	35	0.993807	0.995091	0.969108	0.942789
l_2_run_2	l_2_run_3	36	0.976105	0.995886	0.976742	0.840749
l_2_run_2	l_2_run_3	37	0.993104	0.994492	0.973485	0.939441
l_2_run_2	l_2_run_3	38	0.993382	0.996384	0.974407	0.944405
l_2_run_2	l_2_run_3	39	0.991259	0.993316	0.96648	0.925293
l_2_run_2	l_2_run_3	40	0.992761	0.99434	0.970746	0.943473
l_2_run_2	l_2_run_3	41	0.988017	0.984879	0.961379	0.926486
l_2_run_2	l_2_run_3	42	0.98718	0.991812	0.968653	0.911757
l_2_run_2	l_2_run_3	43	0.984903	0.989893	0.963836	0.902073
l_2_run_2	l_2_run_3	44	0.983723	0.992505	0.960661	0.880805
l_2_run_2	l_2_run_3	45	0.991901	0.990221	0.968146	0.915938
l_2_run_2	l_2_run_3	46	0.991734	0.996111	0.974128	0.878068
l_2_run_2	l_2_run_3	47	0.995866	0.994492	0.961469	0.905639
l_2_run_2	l_2_run_3	48	0.995422	0.995736	0.966862	0.909194
l_2_run_2	l_2_run_3	49	0.9923	0.995319	0.976663	0.898965
l_2_run_2	l_2_run_3	50	0.993829	0.993285	0.967692	0.864281
l_2_run_2	l_2_run_3	51	0.994183	0.992427	0.96451	0.895373
l_2_run_2	l_2_run_3	52	0.987568	0.994312	0.972905	0.933664
l_2_run_2	l_2_run_3	53	0.986945	0.995982	0.950538	0.901393
l_2_run_2	l_2_run_3	54	0.981433	0.995935	0.976954	0.888082
l_2_run_2	l_2_run_3	55	0.995053	0.995163	0.977542	0.92991
l_2_run_2	l_2_run_3	56	0.9949	0.996483	0.970485	0.902064
l_2_run_2	l_2_run_3	57	0.992811	0.994759	0.95914	0.860493
l_2_run_2	l_2_run_3	58	0.96043	0.992876	0.968571	0.90525
l_2_run_2	l_2_run_3	59	0.983402	0.995863	0.97345	0.948255
l_2_run_2	l_2_run_3	60	0.984501	0.993794	0.973773	0.948517

## Sheet: L_3
Grader 1	Grader 2	Image ID	Sclera	Vitreous	Retina	Choroid
l_3_run_1	l_3_run_2	1	0.97102	0.989709	0.963651	0.930119
l_3_run_1	l_3_run_2	2	0.974158	0.987552	0.935788	0.911181
l_3_run_1	l_3_run_2	3	0.965321	1	0.971052	0.898556
l_3_run_1	l_3_run_2	4	0.950501	0.972507	0.925117	0.892543
l_3_run_1	l_3_run_2	5	0.953183	0.985649	0.940935	0.876735
l_3_run_1	l_3_run_2	6	0.948431	0.987141	0.95226	0.854039
l_3_run_1	l_3_run_2	7	0.818365	0.987965	0.945857	0.550267
l_3_run_1	l_3_run_2	8	0.955238	0.986959	0.956332	0.808013
l_3_run_1	l_3_run_2	9	0.973454	0.984148	0.936424	0.858213
l_3_run_1	l_3_run_2	10	0.961325	0.980768	0.925097	0.756669
l_3_run_1	l_3_run_2	11	0.910408	0.980904	0.945522	0.673982
l_3_run_1	l_3_run_2	12	0.875457	0.982	0.943704	0.45912
l_3_run_1	l_3_run_2	13	0.941735	0.989032	0.949179	0.713749
l_3_run_1	l_3_run_2	14	0.97258	0.982562	0.935362	0.846976
l_3_run_1	l_3_run_2	15	0.925083	0.97904	0.927723	0.521615
l_3_run_1	l_3_run_2	16	0.944859	0.982671	0.959854	0.6743
l_3_run_1	l_3_run_2	17	0.980069	0.982204	0.938299	0.790505
l_3_run_1	l_3_run_2	18	0.980829	0.978109	0.9464	0.831908
l_3_run_1	l_3_run_2	19	0.967704	0.985586	0.951742	0.731547
l_3_run_1	l_3_run_2	20	0.976445	0.979769	0.937406	0.764158
l_3_run_1	l_3_run_2	21	0.950915	0.983854	0.935779	0.603966
l_3_run_1	l_3_run_2	22	0.934245	0.983174	0.929171	0.538125
l_3_run_1	l_3_run_2	23	0.963764	0.975969	0.930828	0.7937
l_3_run_1	l_3_run_2	24	0.932292	0.981148	0.932559	0.632458
l_3_run_1	l_3_run_2	25	0.938114	0.987208	0.93718	0.601103
l_3_run_1	l_3_run_2	26	0.973471	0.978391	0.943943	0.800262
l_3_run_1	l_3_run_2	27	0.989734	0.992599	0.955051	0.925424
l_3_run_1	l_3_run_2	28	0.990599	0.992576	0.953719	0.927961
l_3_run_1	l_3_run_2	29	0.991934	0.992712	0.957502	0.937499
l_3_run_1	l_3_run_2	30	0.986917	0.994676	0.968294	0.907612
l_3_run_1	l_3_run_2	31	0.989568	0.991943	0.966418	0.943597
l_3_run_1	l_3_run_2	32	0.98368	0.994212	0.963738	0.912043
l_3_run_1	l_3_run_2	33	0.99286	0.992538	0.953432	0.940925
l_3_run_1	l_3_run_2	34	0.982457	0.992282	0.965931	0.905781
l_3_run_1	l_3_run_2	35	0.988282	0.985328	0.936128	0.901236
l_3_run_1	l_3_run_2	36	0.986199	0.993358	0.972147	0.90569
l_3_run_1	l_3_run_2	37	0.994228	0.993552	0.96097	0.933023
l_3_run_1	l_3_run_2	38	0.987759	0.992574	0.960961	0.917485
l_3_run_1	l_3_run_2	39	0.984308	0.994	0.965084	0.890856
l_3_run_1	l_3_run_2	40	0.99199	0.991013	0.944945	0.924936
l_3_run_1	l_3_run_2	41	0.985524	0.991849	0.963386	0.905652
l_3_run_1	l_3_run_2	42	0.982443	0.988211	0.956702	0.898668
l_3_run_1	l_3_run_2	43	0.984078	0.986917	0.953411	0.903998
l_3_run_1	l_3_run_2	44	0.982683	0.991058	0.967574	0.893646
l_3_run_1	l_3_run_2	45	0.987602	0.97752	0.928708	0.866914
l_3_run_1	l_3_run_2	46	0.993862	0.992535	0.953088	0.883065
l_3_run_1	l_3_run_2	47	0.990093	0.991878	0.942197	0.840122
l_3_run_1	l_3_run_2	48	0.99045	0.987391	0.934193	0.846553
l_3_run_1	l_3_run_2	49	0.995501	0.994984	0.96736	0.92169
l_3_run_1	l_3_run_2	50	0.992396	0.993293	0.957301	0.831782
l_3_run_1	l_3_run_2	51	0.990827	0.991596	0.947013	0.828846
l_3_run_1	l_3_run_2	52	0.987127	0.993498	0.960091	0.928422
l_3_run_1	l_3_run_2	53	0.968688	0.994581	0.948969	0.838449
l_3_run_1	l_3_run_2	54	0.989357	0.994127	0.945119	0.90354
l_3_run_1	l_3_run_2	55	0.993056	0.99147	0.957568	0.898218
l_3_run_1	l_3_run_2	56	0.992074	0.994499	0.955162	0.860508
l_3_run_1	l_3_run_2	57	0.992848	0.991468	0.919501	0.804631
l_3_run_1	l_3_run_2	58	0.766395	0.992133	0.936328	0.382661
l_3_run_1	l_3_run_2	59	0.960454	0.991347	0.957398	0.883183
l_3_run_1	l_3_run_2	60	0.984226	0.994387	0.948223	0.920568
l_3_run_1	l_3_run_3	1	0.960673	0.981476	0.935073	0.898783
l_3_run_1	l_3_run_3	2	0.977391	0.992036	0.948588	0.921215
l_3_run_1	l_3_run_3	3	0.967278	0.991704	0.946691	0.898569
l_3_run_1	l_3_run_3	4	0.970632	0.973029	0.915129	0.913736
l_3_run_1	l_3_run_3	5	0.955791	0.982344	0.931146	0.871082
l_3_run_1	l_3_run_3	6	0.912811	0.987474	0.956329	0.76573
l_3_run_1	l_3_run_3	7	0.838298	0.98585	0.937531	0.600509
l_3_run_1	l_3_run_3	8	0.951801	0.980851	0.945648	0.75909
l_3_run_1	l_3_run_3	9	0.943343	0.984715	0.937983	0.779995
l_3_run_1	l_3_run_3	10	0.935285	0.98142	0.943397	0.702291
l_3_run_1	l_3_run_3	11	0.919544	0.985704	0.942694	0.685706
l_3_run_1	l_3_run_3	12	0.949493	0.978879	0.947823	0.828737
l_3_run_1	l_3_run_3	13	0.963258	0.986638	0.944322	0.746044
l_3_run_1	l_3_run_3	14	0.872193	0.974813	0.928392	0.513308
l_3_run_1	l_3_run_3	15	0.950268	0.980467	0.927149	0.604561
l_3_run_1	l_3_run_3	16	0.954047	0.984959	0.942371	0.684659
l_3_run_1	l_3_run_3	17	0.983084	0.98408	0.939373	0.80437
l_3_run_1	l_3_run_3	18	0.973053	0.987951	0.944641	0.759617
l_3_run_1	l_3_run_3	19	0.974491	0.984889	0.953262	0.767921
l_3_run_1	l_3_run_3	20	0.856581	0.984664	0.94858	0.406523
l_3_run_1	l_3_run_3	21	0.956832	0.988049	0.94973	0.639545
l_3_run_1	l_3_run_3	22	0.954002	0.980719	0.934766	0.615816
l_3_run_1	l_3_run_3	23	0.96746	0.980633	0.933156	0.786969
l_3_run_1	l_3_run_3	24	0.928904	0.976662	0.925305	0.60498
l_3_run_1	l_3_run_3	25	0.929914	0.982772	0.941873	0.614704
l_3_run_1	l_3_run_3	26	0.934529	0.978653	0.946686	0.656366
l_3_run_1	l_3_run_3	27	0.986044	0.993395	0.950301	0.901863
l_3_run_1	l_3_run_3	28	0.990382	0.992811	0.967756	0.940754
l_3_run_1	l_3_run_3	29	0.992728	0.992912	0.963207	0.945894
l_3_run_1	l_3_run_3	30	0.984963	0.993699	0.967792	0.904906
l_3_run_1	l_3_run_3	31	0.993149	0.991224	0.959671	0.95436
l_3_run_1	l_3_run_3	32	0.992775	0.994806	0.973505	0.95788
l_3_run_1	l_3_run_3	33	0.990784	0.993944	0.966167	0.942192
l_3_run_1	l_3_run_3	34	0.985075	0.992148	0.958824	0.907404
l_3_run_1	l_3_run_3	35	0.992058	0.986099	0.931605	0.912749
l_3_run_1	l_3_run_3	36	0.98743	0.992243	0.961089	0.901306
l_3_run_1	l_3_run_3	37	0.985472	0.993315	0.962668	0.888659
l_3_run_1	l_3_run_3	38	0.991701	0.986941	0.946909	0.9368
l_3_run_1	l_3_run_3	39	0.98505	0.995774	0.965116	0.890122
l_3_run_1	l_3_run_3	40	0.991147	0.993764	0.941871	0.914019
l_3_run_1	l_3_run_3	41	0.987395	0.97972	0.938126	0.906949
l_3_run_1	l_3_run_3	42	0.988031	0.991614	0.963039	0.917641
l_3_run_1	l_3_run_3	43	0.990499	0.991409	0.964132	0.930852
l_3_run_1	l_3_run_3	44	0.989423	0.986011	0.911925	0.855284
l_3_run_1	l_3_run_3	45	0.99055	0.983794	0.945764	0.897775
l_3_run_1	l_3_run_3	46	0.992884	0.99054	0.948359	0.870576
l_3_run_1	l_3_run_3	47	0.991994	0.993637	0.951664	0.866842
l_3_run_1	l_3_run_3	48	0.993753	0.992624	0.963978	0.911498
l_3_run_1	l_3_run_3	49	0.995764	0.994668	0.949985	0.888335
l_3_run_1	l_3_run_3	50	0.9929	0.993939	0.95691	0.82999
l_3_run_1	l_3_run_3	51	0.994393	0.993731	0.948637	0.86767
l_3_run_1	l_3_run_3	52	0.983334	0.992644	0.959243	0.915299
l_3_run_1	l_3_run_3	53	0.978309	0.99394	0.94389	0.875514
l_3_run_1	l_3_run_3	54	0.988989	0.994341	0.953772	0.91212
l_3_run_1	l_3_run_3	55	0.993173	0.986948	0.929067	0.861484
l_3_run_1	l_3_run_3	56	0.992558	0.992217	0.959437	0.882557
l_3_run_1	l_3_run_3	57	0.992674	0.989897	0.918427	0.811303
l_3_run_1	l_3_run_3	58	0.78105	0.993068	0.938323	0.388203
l_3_run_1	l_3_run_3	59	0.941368	0.996228	0.96289	0.83769
l_3_run_1	l_3_run_3	60	0.968086	0.997467	0.975088	0.896553
l_3_run_2	l_3_run_3	1	0.974409	0.982701	0.935862	0.923871
l_3_run_2	l_3_run_3	2	0.968819	0.990322	0.957228	0.92119
l_3_run_2	l_3_run_3	3	0.96691	0.991704	0.954839	0.905764
l_3_run_2	l_3_run_3	4	0.968046	0.992641	0.944881	0.899711
l_3_run_2	l_3_run_3	5	0.964349	0.987931	0.943486	0.8916
l_3_run_2	l_3_run_3	6	0.947217	0.990246	0.948687	0.822719
l_3_run_2	l_3_run_3	7	0.95904	0.989093	0.948337	0.809833
l_3_run_2	l_3_run_3	8	0.939796	0.979476	0.939534	0.72088
l_3_run_2	l_3_run_3	9	0.953601	0.984087	0.943684	0.824475
l_3_run_2	l_3_run_3	10	0.958692	0.981848	0.935869	0.787846
l_3_run_2	l_3_run_3	11	0.982708	0.982637	0.945198	0.909616
l_3_run_2	l_3_run_3	12	0.833321	0.986324	0.952103	0.39305
l_3_run_2	l_3_run_3	13	0.920207	0.982476	0.94333	0.616446
l_3_run_2	l_3_run_3	14	0.883795	0.973063	0.922995	0.552018
l_3_run_2	l_3_run_3	15	0.97273	0.981223	0.940622	0.812606
l_3_run_2	l_3_run_3	16	0.981244	0.984016	0.950824	0.797274
l_3_run_2	l_3_run_3	17	0.986316	0.982869	0.954017	0.863978
l_3_run_2	l_3_run_3	18	0.985878	0.980163	0.947528	0.849012
l_3_run_2	l_3_run_3	19	0.985549	0.989319	0.968418	0.87485
l_3_run_2	l_3_run_3	20	0.873271	0.98762	0.953282	0.480294
l_3_run_2	l_3_run_3	21	0.972937	0.988552	0.958026	0.792983
l_3_run_2	l_3_run_3	22	0.928741	0.988153	0.950396	0.601921
l_3_run_2	l_3_run_3	23	0.965673	0.982862	0.935762	0.780258
l_3_run_2	l_3_run_3	24	0.981398	0.987833	0.929235	0.84194
l_3_run_2	l_3_run_3	25	0.983286	0.988612	0.937057	0.844811
l_3_run_2	l_3_run_3	26	0.949252	0.99123	0.960833	0.726047
l_3_run_2	l_3_run_3	27	0.989318	0.989497	0.951664	0.929244
l_3_run_2	l_3_run_3	28	0.98866	0.992048	0.956033	0.92278
l_3_run_2	l_3_run_3	29	0.992236	0.994848	0.964428	0.939428
l_3_run_2	l_3_run_3	30	0.982976	0.994059	0.956357	0.879315
l_3_run_2	l_3_run_3	31	0.987564	0.994534	0.964486	0.928592
l_3_run_2	l_3_run_3	32	0.9882	0.992181	0.961104	0.932307
l_3_run_2	l_3_run_3	33	0.990953	0.994185	0.966691	0.943211
l_3_run_2	l_3_run_3	34	0.987021	0.992545	0.954229	0.913088
l_3_run_2	l_3_run_3	35	0.98992	0.988614	0.947967	0.918153
l_3_run_2	l_3_run_3	36	0.989826	0.994918	0.963809	0.910856
l_3_run_2	l_3_run_3	37	0.986702	0.993639	0.955135	0.88273
l_3_run_2	l_3_run_3	38	0.988613	0.98579	0.949456	0.928882
l_3_run_2	l_3_run_3	39	0.986062	0.994584	0.957649	0.888482
l_3_run_2	l_3_run_3	40	0.988263	0.995344	0.938306	0.891255
l_3_run_2	l_3_run_3	41	0.988425	0.981499	0.947602	0.918546
l_3_run_2	l_3_run_3	42	0.986988	0.991341	0.971888	0.928194
l_3_run_2	l_3_run_3	43	0.985988	0.982889	0.94739	0.911237
l_3_run_2	l_3_run_3	44	0.985749	0.987312	0.922585	0.8522
l_3_run_2	l_3_run_3	45	0.991796	0.987284	0.947529	0.901292
l_3_run_2	l_3_run_3	46	0.993732	0.992475	0.940551	0.857951
l_3_run_2	l_3_run_3	47	0.991854	0.993287	0.958207	0.878934
l_3_run_2	l_3_run_3	48	0.992754	0.991459	0.939579	0.859271
l_3_run_2	l_3_run_3	49	0.994817	0.996379	0.959766	0.887765
l_3_run_2	l_3_run_3	50	0.992093	0.991253	0.953616	0.833391
l_3_run_2	l_3_run_3	51	0.993436	0.992652	0.950235	0.864683
l_3_run_2	l_3_run_3	52	0.991521	0.993623	0.95301	0.939491
l_3_run_2	l_3_run_3	53	0.976425	0.994706	0.963266	0.890368
l_3_run_2	l_3_run_3	54	0.984521	0.992786	0.957682	0.906004
l_3_run_2	l_3_run_3	55	0.995067	0.992666	0.947187	0.887852
l_3_run_2	l_3_run_3	56	0.990975	0.992987	0.953995	0.862249
l_3_run_2	l_3_run_3	57	0.993749	0.988962	0.940087	0.864046
l_3_run_2	l_3_run_3	58	0.980787	0.993463	0.942496	0.93563
l_3_run_2	l_3_run_3	59	0.973923	0.992651	0.944672	0.913798
l_3_run_2	l_3_run_3	60	0.980796	0.993912	0.939834	0.908965

## Sheet: EO_1
Grader 1	Grader 2	Image ID	Sclera	Vitreous	Retina	Choroid
eo_1_run_1	eo_1_run_2	1	0.975787	0.995005	0.980253	0.949752
eo_1_run_1	eo_1_run_2	2	0.975198	0.99506	0.967248	0.938643
eo_1_run_1	eo_1_run_2	3	0.977085	0.99563	0.965493	0.938881
eo_1_run_1	eo_1_run_2	4	0.975352	0.995429	0.968541	0.941049
eo_1_run_1	eo_1_run_2	5	0.952559	0.991525	0.962514	0.889991
eo_1_run_1	eo_1_run_2	6	0.970528	0.992854	0.971324	0.912854
eo_1_run_1	eo_1_run_2	7	0.983426	0.991889	0.953445	0.919403
eo_1_run_1	eo_1_run_2	8	0.971188	0.992638	0.970576	0.915807
eo_1_run_1	eo_1_run_2	9	0.917738	0.993179	0.972138	0.787695
eo_1_run_1	eo_1_run_2	10	0.969244	0.990724	0.959826	0.894331
eo_1_run_1	eo_1_run_2	11	0.985335	0.991815	0.958889	0.934074
eo_1_run_1	eo_1_run_2	12	0.96689	0.991491	0.969268	0.904679
eo_1_run_1	eo_1_run_2	13	0.976931	0.991121	0.971095	0.900699
eo_1_run_1	eo_1_run_2	14	0.978573	0.992164	0.972291	0.90804
eo_1_run_1	eo_1_run_2	15	0.960993	0.991616	0.970446	0.823163
eo_1_run_1	eo_1_run_2	16	0.991048	0.992731	0.976001	0.924859
eo_1_run_1	eo_1_run_2	17	0.983065	0.992925	0.971531	0.879595
eo_1_run_1	eo_1_run_2	18	0.978535	0.990373	0.973625	0.880431
eo_1_run_1	eo_1_run_2	19	0.97404	0.992014	0.968117	0.847367
eo_1_run_1	eo_1_run_2	20	0.968393	0.9929	0.962563	0.886063
eo_1_run_1	eo_1_run_2	21	0.963917	0.994769	0.963326	0.834341
eo_1_run_1	eo_1_run_2	22	0.977938	0.992292	0.966845	0.902649
eo_1_run_1	eo_1_run_2	23	0.970058	0.990405	0.961335	0.907231
eo_1_run_1	eo_1_run_2	24	0.950227	0.990604	0.967746	0.825376
eo_1_run_1	eo_1_run_2	25	0.934863	0.992215	0.973176	0.806042
eo_1_run_1	eo_1_run_2	26	0.973159	0.993403	0.974831	0.910891
eo_1_run_1	eo_1_run_2	27	0.980616	0.992616	0.960374	0.908871
eo_1_run_1	eo_1_run_2	28	0.990824	0.996418	0.974557	0.948392
eo_1_run_1	eo_1_run_2	29	0.985424	0.996903	0.981146	0.930376
eo_1_run_1	eo_1_run_2	30	0.988214	0.996425	0.971123	0.934069
eo_1_run_1	eo_1_run_2	31	0.989238	0.99618	0.971502	0.944776
eo_1_run_1	eo_1_run_2	32	0.986072	0.996301	0.9759	0.935056
eo_1_run_1	eo_1_run_2	33	0.981329	0.996861	0.977912	0.91716
eo_1_run_1	eo_1_run_2	34	0.980232	0.995516	0.971398	0.915026
eo_1_run_1	eo_1_run_2	35	0.986167	0.995109	0.981229	0.930757
eo_1_run_1	eo_1_run_2	36	0.992398	0.996585	0.968947	0.939833
eo_1_run_1	eo_1_run_2	37	0.99034	0.997021	0.980244	0.939977
eo_1_run_1	eo_1_run_2	38	0.986797	0.995711	0.96666	0.922223
eo_1_run_1	eo_1_run_2	39	0.985975	0.996058	0.967065	0.916126
eo_1_run_1	eo_1_run_2	40	0.988033	0.99549	0.963269	0.923737
eo_1_run_1	eo_1_run_2	41	0.987315	0.992979	0.97452	0.93593
eo_1_run_1	eo_1_run_2	42	0.985444	0.992831	0.972448	0.925196
eo_1_run_1	eo_1_run_2	43	0.987404	0.994159	0.971844	0.929444
eo_1_run_1	eo_1_run_2	44	0.986981	0.99519	0.977313	0.931249
eo_1_run_1	eo_1_run_2	45	0.99242	0.993629	0.962579	0.919627
eo_1_run_1	eo_1_run_2	46	0.995373	0.995489	0.971401	0.928145
eo_1_run_1	eo_1_run_2	47	0.992342	0.995558	0.973819	0.916924
eo_1_run_1	eo_1_run_2	48	0.994235	0.995792	0.975422	0.930605
eo_1_run_1	eo_1_run_2	49	0.993634	0.996303	0.967637	0.908372
eo_1_run_1	eo_1_run_2	50	0.99559	0.996852	0.978752	0.923886
eo_1_run_1	eo_1_run_2	51	0.995272	0.997002	0.973952	0.92426
eo_1_run_1	eo_1_run_2	52	0.98805	0.997008	0.977672	0.945358
eo_1_run_1	eo_1_run_2	53	0.979137	0.9966	0.975021	0.922299
eo_1_run_1	eo_1_run_2	54	0.981358	0.99624	0.974269	0.910259
eo_1_run_1	eo_1_run_2	55	0.992645	0.996045	0.964467	0.896529
eo_1_run_1	eo_1_run_2	56	0.993071	0.996173	0.976738	0.920485
eo_1_run_1	eo_1_run_2	57	0.986435	0.995985	0.965335	0.848992
eo_1_run_1	eo_1_run_2	58	0.983763	0.997208	0.977929	0.961758
eo_1_run_1	eo_1_run_2	59	0.935785	0.996342	0.974673	0.830434
eo_1_run_1	eo_1_run_2	60	0.971525	0.996034	0.970029	0.914942
eo_1_run_1	eo_1_run_3	1	0.981077	0.995268	0.976652	0.953982
eo_1_run_1	eo_1_run_3	2	0.977973	0.994856	0.977554	0.95202
eo_1_run_1	eo_1_run_3	3	0.962234	0.994955	0.973071	0.924096
eo_1_run_1	eo_1_run_3	4	0.974755	0.99468	0.970472	0.944017
eo_1_run_1	eo_1_run_3	5	0.962031	0.992455	0.967538	0.899578
eo_1_run_1	eo_1_run_3	6	0.965483	0.994171	0.970959	0.895096
eo_1_run_1	eo_1_run_3	7	0.974098	0.991984	0.968018	0.908678
eo_1_run_1	eo_1_run_3	8	0.953496	0.992926	0.968479	0.874282
eo_1_run_1	eo_1_run_3	9	0.95198	0.993014	0.968487	0.84792
eo_1_run_1	eo_1_run_3	10	0.946161	0.991071	0.953352	0.839982
eo_1_run_1	eo_1_run_3	11	0.970385	0.988499	0.937185	0.887322
eo_1_run_1	eo_1_run_3	12	0.96791	0.991082	0.960537	0.891837
eo_1_run_1	eo_1_run_3	13	0.970229	0.989564	0.96565	0.879458
eo_1_run_1	eo_1_run_3	14	0.967959	0.983615	0.95843	0.867598
eo_1_run_1	eo_1_run_3	15	0.953473	0.989885	0.965645	0.815698
eo_1_run_1	eo_1_run_3	16	0.971959	0.991302	0.962428	0.820164
eo_1_run_1	eo_1_run_3	17	0.985341	0.992639	0.972728	0.892545
eo_1_run_1	eo_1_run_3	18	0.972419	0.98918	0.965524	0.843536
eo_1_run_1	eo_1_run_3	19	0.971576	0.991856	0.96794	0.850215
eo_1_run_1	eo_1_run_3	20	0.96878	0.992558	0.96304	0.893192
eo_1_run_1	eo_1_run_3	21	0.960491	0.990536	0.954077	0.815178
eo_1_run_1	eo_1_run_3	22	0.968746	0.987911	0.96739	0.887148
eo_1_run_1	eo_1_run_3	23	0.946743	0.989054	0.963271	0.867215
eo_1_run_1	eo_1_run_3	24	0.961699	0.991317	0.966346	0.851929
eo_1_run_1	eo_1_run_3	25	0.957508	0.991841	0.969934	0.867328
eo_1_run_1	eo_1_run_3	26	0.951103	0.992157	0.967913	0.854357
eo_1_run_1	eo_1_run_3	27	0.986122	0.991817	0.966417	0.937198
eo_1_run_1	eo_1_run_3	28	0.988206	0.996129	0.957683	0.919499
eo_1_run_1	eo_1_run_3	29	0.984413	0.995579	0.977324	0.926753
eo_1_run_1	eo_1_run_3	30	0.991042	0.996471	0.965518	0.938927
eo_1_run_1	eo_1_run_3	31	0.997306	0.997085	0.976225	0.97525
eo_1_run_1	eo_1_run_3	32	0.990269	0.995544	0.973553	0.94984
eo_1_run_1	eo_1_run_3	33	0.986824	0.997023	0.976346	0.935934
eo_1_run_1	eo_1_run_3	34	0.976375	0.996108	0.9735	0.896598
eo_1_run_1	eo_1_run_3	35	0.991564	0.990581	0.965578	0.948357
eo_1_run_1	eo_1_run_3	36	0.994333	0.995847	0.971704	0.954257
eo_1_run_1	eo_1_run_3	37	0.986103	0.995708	0.979412	0.922349
eo_1_run_1	eo_1_run_3	38	0.989604	0.995317	0.976725	0.943776
eo_1_run_1	eo_1_run_3	39	0.978947	0.993481	0.97049	0.895054
eo_1_run_1	eo_1_run_3	40	0.994322	0.995644	0.966672	0.953856
eo_1_run_1	eo_1_run_3	41	0.98653	0.99226	0.974893	0.935008
eo_1_run_1	eo_1_run_3	42	0.989806	0.994692	0.966781	0.925828
eo_1_run_1	eo_1_run_3	43	0.992181	0.990842	0.970432	0.95324
eo_1_run_1	eo_1_run_3	44	0.986632	0.991047	0.962245	0.92094
eo_1_run_1	eo_1_run_3	45	0.992513	0.995235	0.96748	0.922267
eo_1_run_1	eo_1_run_3	46	0.992896	0.996239	0.971906	0.905488
eo_1_run_1	eo_1_run_3	47	0.991503	0.993566	0.958289	0.890547
eo_1_run_1	eo_1_run_3	48	0.992552	0.996097	0.969176	0.905079
eo_1_run_1	eo_1_run_3	49	0.993841	0.99556	0.976091	0.925607
eo_1_run_1	eo_1_run_3	50	0.994771	0.994718	0.967049	0.901069
eo_1_run_1	eo_1_run_3	51	0.992723	0.996567	0.972688	0.898822
eo_1_run_1	eo_1_run_3	52	0.991302	0.995527	0.969387	0.953525
eo_1_run_1	eo_1_run_3	53	0.981789	0.997623	0.979183	0.929162
eo_1_run_1	eo_1_run_3	54	0.993564	0.995559	0.972148	0.956743
eo_1_run_1	eo_1_run_3	55	0.993612	0.995946	0.975501	0.926415
eo_1_run_1	eo_1_run_3	56	0.990124	0.995811	0.974487	0.894867
eo_1_run_1	eo_1_run_3	57	0.99376	0.996859	0.971542	0.908694
eo_1_run_1	eo_1_run_3	58	0.981475	0.99666	0.977558	0.958157
eo_1_run_1	eo_1_run_3	59	0.976194	0.99613	0.974447	0.936531
eo_1_run_1	eo_1_run_3	60	0.97819	0.996624	0.977109	0.93716
eo_1_run_2	eo_1_run_3	1	0.97548	0.996011	0.977255	0.944546
eo_1_run_2	eo_1_run_3	2	0.984145	0.995397	0.965383	0.94928
eo_1_run_2	eo_1_run_3	3	0.974568	0.993982	0.963776	0.939096
eo_1_run_2	eo_1_run_3	4	0.977223	0.995802	0.9753	0.949452
eo_1_run_2	eo_1_run_3	5	0.924383	0.990247	0.962293	0.828143
eo_1_run_2	eo_1_run_3	6	0.968324	0.993266	0.965627	0.904358
eo_1_run_2	eo_1_run_3	7	0.97644	0.991743	0.961668	0.9115
eo_1_run_2	eo_1_run_3	8	0.957508	0.991226	0.966443	0.881289
eo_1_run_2	eo_1_run_3	9	0.934687	0.990866	0.963218	0.823883
eo_1_run_2	eo_1_run_3	10	0.946687	0.987565	0.955222	0.840889
eo_1_run_2	eo_1_run_3	11	0.970229	0.989369	0.941377	0.887365
eo_1_run_2	eo_1_run_3	12	0.9483	0.989581	0.956353	0.845648
eo_1_run_2	eo_1_run_3	13	0.978461	0.988479	0.958985	0.903831
eo_1_run_2	eo_1_run_3	14	0.982255	0.984972	0.957818	0.911503
eo_1_run_2	eo_1_run_3	15	0.944977	0.987953	0.966833	0.777573
eo_1_run_2	eo_1_run_3	16	0.972448	0.989088	0.963873	0.827587
eo_1_run_2	eo_1_run_3	17	0.982493	0.992583	0.977152	0.888834
eo_1_run_2	eo_1_run_3	18	0.983455	0.986318	0.960623	0.89356
eo_1_run_2	eo_1_run_3	19	0.963847	0.990973	0.970187	0.820838
eo_1_run_2	eo_1_run_3	20	0.953499	0.991963	0.957875	0.850613
eo_1_run_2	eo_1_run_3	21	0.975556	0.990616	0.966343	0.889493
eo_1_run_2	eo_1_run_3	22	0.96735	0.989484	0.963759	0.877125
eo_1_run_2	eo_1_run_3	23	0.947737	0.98874	0.954559	0.859196
eo_1_run_2	eo_1_run_3	24	0.97867	0.99325	0.975861	0.920762
eo_1_run_2	eo_1_run_3	25	0.96816	0.991545	0.968618	0.884552
eo_1_run_2	eo_1_run_3	26	0.954411	0.991296	0.967276	0.866242
eo_1_run_2	eo_1_run_3	27	0.989566	0.995636	0.966536	0.940932
eo_1_run_2	eo_1_run_3	28	0.988535	0.99629	0.961578	0.923547
eo_1_run_2	eo_1_run_3	29	0.980399	0.995535	0.976977	0.909392
eo_1_run_2	eo_1_run_3	30	0.993552	0.996469	0.973441	0.957897
eo_1_run_2	eo_1_run_3	31	0.988058	0.996336	0.974047	0.942308
eo_1_run_2	eo_1_run_3	32	0.99156	0.994292	0.972119	0.957666
eo_1_run_2	eo_1_run_3	33	0.985841	0.995379	0.971233	0.928703
eo_1_run_2	eo_1_run_3	34	0.976204	0.996333	0.964812	0.890401
eo_1_run_2	eo_1_run_3	35	0.989639	0.990427	0.966324	0.942781
eo_1_run_2	eo_1_run_3	36	0.990794	0.99578	0.976355	0.941644
eo_1_run_2	eo_1_run_3	37	0.991177	0.994975	0.976808	0.944069
eo_1_run_2	eo_1_run_3	38	0.993194	0.995493	0.969693	0.953499
eo_1_run_2	eo_1_run_3	39	0.984729	0.994124	0.967259	0.912524
eo_1_run_2	eo_1_run_3	40	0.986517	0.995347	0.95806	0.913858
eo_1_run_2	eo_1_run_3	41	0.98709	0.992058	0.970033	0.930613
eo_1_run_2	eo_1_run_3	42	0.987044	0.992041	0.966411	0.923004
eo_1_run_2	eo_1_run_3	43	0.991292	0.99246	0.967809	0.942166
eo_1_run_2	eo_1_run_3	44	0.991314	0.992016	0.965434	0.940063
eo_1_run_2	eo_1_run_3	45	0.994247	0.994402	0.962427	0.931515
eo_1_run_2	eo_1_run_3	46	0.993388	0.995351	0.971441	0.91351
eo_1_run_2	eo_1_run_3	47	0.991841	0.993491	0.958333	0.896327
eo_1_run_2	eo_1_run_3	48	0.991619	0.996362	0.974723	0.904297
eo_1_run_2	eo_1_run_3	49	0.990283	0.995097	0.965885	0.882695
eo_1_run_2	eo_1_run_3	50	0.994046	0.995394	0.969302	0.894023
eo_1_run_2	eo_1_run_3	51	0.993532	0.996112	0.979293	0.921275
eo_1_run_2	eo_1_run_3	52	0.983557	0.996511	0.976926	0.930809
eo_1_run_2	eo_1_run_3	53	0.982799	0.997156	0.975179	0.93144
eo_1_run_2	eo_1_run_3	54	0.984882	0.995958	0.972053	0.923412
eo_1_run_2	eo_1_run_3	55	0.993939	0.996103	0.973033	0.919483
eo_1_run_2	eo_1_run_3	56	0.993025	0.994604	0.970887	0.914795
eo_1_run_2	eo_1_run_3	57	0.990144	0.994676	0.965493	0.884541
eo_1_run_2	eo_1_run_3	58	0.976705	0.996459	0.971583	0.94701
eo_1_run_2	eo_1_run_3	59	0.927127	0.995752	0.976027	0.817718
eo_1_run_2	eo_1_run_3	60	0.969936	0.995071	0.972515	0.912951

## Sheet: EO_2
Grader 1	Grader 2	Image ID	Sclera	Vitreous	Retina	Choroid
eo_2_run_1	eo_2_run_2	1	0.974581	0.993396	0.973803	0.941469
eo_2_run_1	eo_2_run_2	2	0.959945	0.995908	0.973667	0.913204
eo_2_run_1	eo_2_run_2	3	0.971969	0.99723	0.981607	0.938446
eo_2_run_1	eo_2_run_2	4	0.950176	0.991104	0.966214	0.900583
eo_2_run_1	eo_2_run_2	5	0.940051	0.993877	0.964079	0.811962
eo_2_run_1	eo_2_run_2	6	0.961007	0.991771	0.963008	0.862429
eo_2_run_1	eo_2_run_2	7	0.979025	0.990261	0.965018	0.913975
eo_2_run_1	eo_2_run_2	8	0.957653	0.990931	0.960812	0.782702
eo_2_run_1	eo_2_run_2	9	0.945014	0.992689	0.973352	0.821803
eo_2_run_1	eo_2_run_2	10	0.970924	0.991381	0.964663	0.877098
eo_2_run_1	eo_2_run_2	11	0.951458	0.991224	0.958962	0.828113
eo_2_run_1	eo_2_run_2	12	0.976904	0.986877	0.946997	0.897241
eo_2_run_1	eo_2_run_2	13	0.983117	0.989156	0.960345	0.899181
eo_2_run_1	eo_2_run_2	14	0.964324	0.990005	0.969622	0.832587
eo_2_run_1	eo_2_run_2	15	0.960418	0.985256	0.9611	0.83264
eo_2_run_1	eo_2_run_2	16	0.983307	0.990328	0.968433	0.85509
eo_2_run_1	eo_2_run_2	17	0.987048	0.988674	0.964904	0.873687
eo_2_run_1	eo_2_run_2	18	0.986876	0.988493	0.962148	0.864116
eo_2_run_1	eo_2_run_2	19	0.981646	0.987663	0.959225	0.844289
eo_2_run_1	eo_2_run_2	20	0.95394	0.991436	0.964731	0.84098
eo_2_run_1	eo_2_run_2	21	0.96484	0.993311	0.963864	0.830152
eo_2_run_1	eo_2_run_2	22	0.96857	0.989674	0.95654	0.82209
eo_2_run_1	eo_2_run_2	23	0.947579	0.989491	0.960103	0.836605
eo_2_run_1	eo_2_run_2	24	0.981352	0.990229	0.959917	0.898215
eo_2_run_1	eo_2_run_2	25	0.970441	0.990382	0.955359	0.866572
eo_2_run_1	eo_2_run_2	26	0.938947	0.992349	0.975526	0.795896
eo_2_run_1	eo_2_run_2	27	0.98873	0.991837	0.961254	0.935122
eo_2_run_1	eo_2_run_2	28	0.989245	0.996097	0.972614	0.936146
eo_2_run_1	eo_2_run_2	29	0.985934	0.995971	0.962364	0.905398
eo_2_run_1	eo_2_run_2	30	0.97693	0.994335	0.964749	0.880871
eo_2_run_1	eo_2_run_2	31	0.988464	0.99473	0.966585	0.936736
eo_2_run_1	eo_2_run_2	32	0.99328	0.995044	0.966533	0.95096
eo_2_run_1	eo_2_run_2	33	0.983293	0.996039	0.970893	0.913285
eo_2_run_1	eo_2_run_2	34	0.985022	0.995115	0.969522	0.919853
eo_2_run_1	eo_2_run_2	35	0.994387	0.996641	0.972171	0.946851
eo_2_run_1	eo_2_run_2	36	0.990445	0.99477	0.971524	0.931732
eo_2_run_1	eo_2_run_2	37	0.989737	0.996246	0.970982	0.918054
eo_2_run_1	eo_2_run_2	38	0.987718	0.994356	0.963398	0.92058
eo_2_run_1	eo_2_run_2	39	0.992595	0.995552	0.977407	0.947021
eo_2_run_1	eo_2_run_2	40	0.99063	0.995639	0.956205	0.919293
eo_2_run_1	eo_2_run_2	41	0.97731	0.990395	0.97092	0.89188
eo_2_run_1	eo_2_run_2	42	0.987182	0.99356	0.974753	0.925652
eo_2_run_1	eo_2_run_2	43	0.988421	0.991391	0.969025	0.93165
eo_2_run_1	eo_2_run_2	44	0.987797	0.988523	0.953087	0.909413
eo_2_run_1	eo_2_run_2	45	0.989208	0.9916	0.951817	0.88501
eo_2_run_1	eo_2_run_2	46	0.993137	0.995788	0.975818	0.904625
eo_2_run_1	eo_2_run_2	47	0.989843	0.993635	0.957356	0.859335
eo_2_run_1	eo_2_run_2	48	0.994144	0.995864	0.965683	0.903107
eo_2_run_1	eo_2_run_2	49	0.990835	0.996856	0.972535	0.882066
eo_2_run_1	eo_2_run_2	50	0.990578	0.993789	0.967236	0.841402
eo_2_run_1	eo_2_run_2	51	0.995267	0.99589	0.95958	0.885482
eo_2_run_1	eo_2_run_2	52	0.984101	0.99561	0.976467	0.928191
eo_2_run_1	eo_2_run_2	53	0.954922	0.996017	0.966551	0.822621
eo_2_run_1	eo_2_run_2	54	0.989745	0.995946	0.968811	0.929442
eo_2_run_1	eo_2_run_2	55	0.994256	0.995099	0.961532	0.90273
eo_2_run_1	eo_2_run_2	56	0.993677	0.996287	0.977299	0.918537
eo_2_run_1	eo_2_run_2	57	0.984091	0.994089	0.956841	0.799456
eo_2_run_1	eo_2_run_2	58	0.990514	0.99588	0.969487	0.968411
eo_2_run_1	eo_2_run_2	59	0.980088	0.996041	0.961691	0.934587
eo_2_run_1	eo_2_run_2	60	0.974372	0.996408	0.979127	0.925278
eo_2_run_1	eo_2_run_3	1	0.974448	0.994414	0.969477	0.934663
eo_2_run_1	eo_2_run_3	2	0.956231	0.993895	0.969068	0.907104
eo_2_run_1	eo_2_run_3	3	0.978691	0.995111	0.976018	0.950566
eo_2_run_1	eo_2_run_3	4	0.96349	0.993406	0.972996	0.926053
eo_2_run_1	eo_2_run_3	5	0.942687	0.992194	0.961457	0.822721
eo_2_run_1	eo_2_run_3	6	0.966831	0.993258	0.970195	0.886541
eo_2_run_1	eo_2_run_3	7	0.918992	0.990518	0.966765	0.7029
eo_2_run_1	eo_2_run_3	8	0.955819	0.991512	0.965498	0.782907
eo_2_run_1	eo_2_run_3	9	0.945731	0.992856	0.967716	0.814707
eo_2_run_1	eo_2_run_3	10	0.942162	0.992888	0.956	0.797945
eo_2_run_1	eo_2_run_3	11	0.952989	0.994644	0.969926	0.839097
eo_2_run_1	eo_2_run_3	12	0.972967	0.986333	0.958722	0.894861
eo_2_run_1	eo_2_run_3	13	0.977437	0.992338	0.953693	0.856755
eo_2_run_1	eo_2_run_3	14	0.963625	0.993055	0.97409	0.829905
eo_2_run_1	eo_2_run_3	15	0.978335	0.990492	0.971745	0.896119
eo_2_run_1	eo_2_run_3	16	0.987248	0.993424	0.973453	0.881725
eo_2_run_1	eo_2_run_3	17	0.976898	0.988499	0.960348	0.812725
eo_2_run_1	eo_2_run_3	18	0.977757	0.988147	0.967819	0.828979
eo_2_run_1	eo_2_run_3	19	0.98146	0.993031	0.978111	0.868135
eo_2_run_1	eo_2_run_3	20	0.93459	0.991672	0.962944	0.793523
eo_2_run_1	eo_2_run_3	21	0.950702	0.991317	0.969981	0.82509
eo_2_run_1	eo_2_run_3	22	0.972025	0.988667	0.968684	0.853425
eo_2_run_1	eo_2_run_3	23	0.943	0.988698	0.956748	0.82146
eo_2_run_1	eo_2_run_3	24	0.960195	0.991099	0.966734	0.840742
eo_2_run_1	eo_2_run_3	25	0.946698	0.989978	0.950424	0.790984
eo_2_run_1	eo_2_run_3	26	0.965023	0.992521	0.961965	0.856283
eo_2_run_1	eo_2_run_3	27	0.99274	0.99317	0.971974	0.958294
eo_2_run_1	eo_2_run_3	28	0.990291	0.995611	0.970002	0.938946
eo_2_run_1	eo_2_run_3	29	0.992214	0.995796	0.971515	0.944622
eo_2_run_1	eo_2_run_3	30	0.988868	0.997039	0.977129	0.932931
eo_2_run_1	eo_2_run_3	31	0.989132	0.994721	0.973798	0.944702
eo_2_run_1	eo_2_run_3	32	0.990779	0.995773	0.972912	0.945458
eo_2_run_1	eo_2_run_3	33	0.98818	0.995498	0.97201	0.93389
eo_2_run_1	eo_2_run_3	34	0.990235	0.994985	0.971513	0.943917
eo_2_run_1	eo_2_run_3	35	0.99068	0.994179	0.972842	0.935517
eo_2_run_1	eo_2_run_3	36	0.985753	0.994672	0.970171	0.909326
eo_2_run_1	eo_2_run_3	37	0.989031	0.995574	0.97649	0.923477
eo_2_run_1	eo_2_run_3	38	0.990637	0.993073	0.952393	0.924949
eo_2_run_1	eo_2_run_3	39	0.98865	0.995298	0.973442	0.922058
eo_2_run_1	eo_2_run_3	40	0.990125	0.995545	0.971268	0.933582
eo_2_run_1	eo_2_run_3	41	0.984385	0.992524	0.970173	0.914528
eo_2_run_1	eo_2_run_3	42	0.987719	0.994451	0.96881	0.914491
eo_2_run_1	eo_2_run_3	43	0.989693	0.994355	0.9781	0.94165
eo_2_run_1	eo_2_run_3	44	0.98977	0.990824	0.962726	0.923187
eo_2_run_1	eo_2_run_3	45	0.987561	0.993536	0.957545	0.876494
eo_2_run_1	eo_2_run_3	46	0.992783	0.994875	0.959867	0.872571
eo_2_run_1	eo_2_run_3	47	0.99234	0.995147	0.954316	0.87241
eo_2_run_1	eo_2_run_3	48	0.993824	0.996399	0.961692	0.889818
eo_2_run_1	eo_2_run_3	49	0.993388	0.995277	0.966202	0.900546
eo_2_run_1	eo_2_run_3	50	0.991623	0.993317	0.965495	0.855557
eo_2_run_1	eo_2_run_3	51	0.992524	0.996107	0.948265	0.832036
eo_2_run_1	eo_2_run_3	52	0.986147	0.994458	0.966094	0.928211
eo_2_run_1	eo_2_run_3	53	0.960336	0.996414	0.96091	0.835549
eo_2_run_1	eo_2_run_3	54	0.987875	0.995173	0.963803	0.918079
eo_2_run_1	eo_2_run_3	55	0.994247	0.993874	0.955804	0.897356
eo_2_run_1	eo_2_run_3	56	0.995429	0.995113	0.96097	0.904299
eo_2_run_1	eo_2_run_3	57	0.991074	0.995329	0.967182	0.874287
eo_2_run_1	eo_2_run_3	58	0.86316	0.995753	0.971293	0.668925
eo_2_run_1	eo_2_run_3	59	0.953079	0.996255	0.95206	0.864991
eo_2_run_1	eo_2_run_3	60	0.985055	0.997026	0.981516	0.95473
eo_2_run_2	eo_2_run_3	1	0.980699	0.996117	0.983792	0.95744
eo_2_run_2	eo_2_run_3	2	0.978039	0.995426	0.980198	0.94976
eo_2_run_2	eo_2_run_3	3	0.970301	0.995439	0.978398	0.93546
eo_2_run_2	eo_2_run_3	4	0.972497	0.99434	0.978556	0.940553
eo_2_run_2	eo_2_run_3	5	0.975989	0.993167	0.959173	0.913886
eo_2_run_2	eo_2_run_3	6	0.971242	0.993287	0.962661	0.889377
eo_2_run_2	eo_2_run_3	7	0.929913	0.99088	0.961625	0.724713
eo_2_run_2	eo_2_run_3	8	0.976859	0.994076	0.967471	0.873997
eo_2_run_2	eo_2_run_3	9	0.952094	0.989789	0.962712	0.835162
eo_2_run_2	eo_2_run_3	10	0.942183	0.992413	0.966733	0.806816
eo_2_run_2	eo_2_run_3	11	0.968842	0.99161	0.96838	0.876074
eo_2_run_2	eo_2_run_3	12	0.966709	0.996014	0.957077	0.859856
eo_2_run_2	eo_2_run_3	13	0.972801	0.987862	0.959196	0.853075
eo_2_run_2	eo_2_run_3	14	0.982567	0.991136	0.966708	0.907075
eo_2_run_2	eo_2_run_3	15	0.949582	0.989916	0.961312	0.792756
eo_2_run_2	eo_2_run_3	16	0.989243	0.991145	0.976234	0.905171
eo_2_run_2	eo_2_run_3	17	0.981605	0.991085	0.962659	0.838914
eo_2_run_2	eo_2_run_3	18	0.979384	0.983932	0.959034	0.83357
eo_2_run_2	eo_2_run_3	19	0.984983	0.990585	0.959318	0.860193
eo_2_run_2	eo_2_run_3	20	0.968161	0.990981	0.965608	0.897261
eo_2_run_2	eo_2_run_3	21	0.931138	0.993877	0.965168	0.734034
eo_2_run_2	eo_2_run_3	22	0.970869	0.988321	0.958994	0.844457
eo_2_run_2	eo_2_run_3	23	0.964334	0.990113	0.948645	0.876781
eo_2_run_2	eo_2_run_3	24	0.964006	0.990642	0.966097	0.852976
eo_2_run_2	eo_2_run_3	25	0.952991	0.991297	0.96216	0.815331
eo_2_run_2	eo_2_run_3	26	0.9477	0.992324	0.965406	0.811722
eo_2_run_2	eo_2_run_3	27	0.987386	0.995676	0.972811	0.93254
eo_2_run_2	eo_2_run_3	28	0.991982	0.996379	0.972434	0.946248
eo_2_run_2	eo_2_run_3	29	0.98478	0.996008	0.971142	0.911006
eo_2_run_2	eo_2_run_3	30	0.979767	0.995434	0.962448	0.886687
eo_2_run_2	eo_2_run_3	31	0.989634	0.994658	0.972764	0.946843
eo_2_run_2	eo_2_run_3	32	0.992903	0.995254	0.96363	0.947188
eo_2_run_2	eo_2_run_3	33	0.979683	0.996983	0.97554	0.899896
eo_2_run_2	eo_2_run_3	34	0.988584	0.995824	0.96456	0.926436
eo_2_run_2	eo_2_run_3	35	0.991564	0.993606	0.959192	0.926474
eo_2_run_2	eo_2_run_3	36	0.987545	0.996371	0.976066	0.919393
eo_2_run_2	eo_2_run_3	37	0.993057	0.99705	0.978642	0.943744
eo_2_run_2	eo_2_run_3	38	0.994667	0.996015	0.978751	0.963518
eo_2_run_2	eo_2_run_3	39	0.98963	0.995082	0.977224	0.932473
eo_2_run_2	eo_2_run_3	40	0.990712	0.996684	0.961979	0.92266
eo_2_run_2	eo_2_run_3	41	0.986556	0.991012	0.964994	0.913753
eo_2_run_2	eo_2_run_3	42	0.987864	0.992362	0.97289	0.928627
eo_2_run_2	eo_2_run_3	43	0.991226	0.995294	0.974317	0.940427
eo_2_run_2	eo_2_run_3	44	0.994247	0.990947	0.953351	0.927545
eo_2_run_2	eo_2_run_3	45	0.992388	0.993197	0.965093	0.914299
eo_2_run_2	eo_2_run_3	46	0.99418	0.996626	0.970409	0.896889
eo_2_run_2	eo_2_run_3	47	0.989881	0.992889	0.955976	0.856285
eo_2_run_2	eo_2_run_3	48	0.994658	0.996109	0.972412	0.915118
eo_2_run_2	eo_2_run_3	49	0.991951	0.99708	0.977956	0.899948
eo_2_run_2	eo_2_run_3	50	0.994554	0.995701	0.975319	0.892604
eo_2_run_2	eo_2_run_3	51	0.993215	0.996005	0.964836	0.871631
eo_2_run_2	eo_2_run_3	52	0.988606	0.996698	0.97611	0.942894
eo_2_run_2	eo_2_run_3	53	0.973919	0.997061	0.97319	0.877543
eo_2_run_2	eo_2_run_3	54	0.99189	0.995697	0.964569	0.933016
eo_2_run_2	eo_2_run_3	55	0.994956	0.996656	0.971719	0.919228
eo_2_run_2	eo_2_run_3	56	0.994322	0.995996	0.960622	0.888252
eo_2_run_2	eo_2_run_3	57	0.98834	0.995468	0.948173	0.807651
eo_2_run_2	eo_2_run_3	58	0.861203	0.995626	0.97369	0.667058
eo_2_run_2	eo_2_run_3	59	0.966719	0.996785	0.972404	0.906832
eo_2_run_2	eo_2_run_3	60	0.971487	0.996578	0.978748	0.917704

[truncated: 1 more sheets: EO_3]
